# Supplementary material for: Chemotaxonomic Identification of Key Taste and Nutritional Components in ‘Shushanggan Apricot’ Fruits by Widely Targeted Metabolomics
Source: Molecules. 2022 Jun 16;27(12):3870. doi: 10.3390/molecules27123870 (PMC9227342; doi:10.3390/molecules27123870)
Supplement: Supplementary file 1 [file molecules-27-03870-s001.zip]

Archive with 8 entries (8 files):
- Figure S1.jpg
- Figure S2.jpg
- Figure S3.jpg
- Figure S4.tif
- Table S1.xlsx
- Table S2.xlsx
- Table S3.xlsx
- Table S4.pdf
