# Supplementary material for: Chemotaxonomic Identification of Key Taste and Nutritional Components in ‘Shushanggan Apricot’ Fruits by Widely Targeted Metabolomics
Source: Molecules. 2022 Jun 16;27(12):3870. doi: 10.3390/molecules27123870 (PMC9227342; doi:10.3390/molecules27123870)
Supplement: Supplementary file 1 [file molecules-27-03870-s001.zip › Table S1.xlsx]

## Sheet: Sheet1
Index	Q1 (Da)	Q3 (Da)	Molecular Weight (Da)	Formula	Ionization model	Compounds	Class I	Class II	CAS	Level	G1	G2	G3	CCI1	CCI2	CCI3	CCII1	CCII2	CCII3	M1	M2	M3	mix01	mix02	mix03	cpd_ID	kegg_map
Lmqp000873	101.02	55.02	100.018	C4H4O3	[M+H]+	Succinic anhydride	Organic acids	Organic acids	108-30-5	2	410410	472160	512500	282990	280310	281330	458400	323890	496830	567890	626120	476700	453170	571200	454250	C19524	--
mws4052	102.06	56.05	101.048	C4H7NO2	[M+H]+	1-Aminocyclopropane-1-carboxylic acid	Organic acids	Organic acids	22059-21-8	3	459820	464050	441080	171000	159140	185810	152230	172800	208560	164230	181760	195000	233970	308760	234550	C01234	ko00270,ko01100,ko01110
Lmgn000219	101.02	55.02	102.032	C4H6O3	[M-H]-	Succinic semialdehyde	Organic acids	Organic acids	692-29-5	3	34972	35201	34715	18928	15858	18380	35238	23516	32243	28471	36090	40478	16894	32574	24693	C00232	ko00250,ko00350,ko00650,ko00750,ko00760,ko01100,ko01200
pme3011	104.07	68.8	103.063	C4H9NO2	[M+H]+	γ-Aminobutyric acid	Organic acids	Organic acids	56-12-2	3	1598900	2036300	2224200	282900	269620	283670	302360	292760	265850	492600	345670	444330	625140	642030	606310	C00334	ko00250,ko00330,ko00410,ko00650,ko00760,ko01100
pme3017	104.07	58	103.063	C4H9NO2	[M+H]+	2-Aminoisobutyric acid	Organic acids	Organic acids	62-57-7	3	345830	354730	371780	63445	66017	60153	104110	164220	186810	140020	130800	127020	128030	157210	175940	C03665	--
pme0120	118.09	101	117.079	C5H11NO2	[M+H]+	5-Aminovaleric acid	Organic acids	Organic acids	660-88-8	3	146860	124400	88067	37204	47281	39949	36696	33435	29961	23878	21548	25344	43456	41030	39794	C00431	ko00310,ko00330,ko01100
mws0192	117.02	73	118.027	C4H6O4	[M-H]-	Succinic acid	Organic acids	Organic acids	110-15-6	1	3728100	3521400	3519600	2038600	1941900	1949300	2897700	2875600	4392400	4765600	5005900	4936500	3490400	3762500	4277500	C00042	ko00020,ko00190,ko00250,ko00310,ko00350,ko00360,ko00620,ko00630,ko00640,ko00650,ko00760,ko00920,ko01100,ko01110,ko01200
mws0470	117.02	73	118.027	C4H6O4	[M-H]-	Methylmalonic acid	Organic acids	Organic acids	516-05-2	2	3834800	3516100	3493000	1959800	1808700	1900100	2893200	2863900	4188000	4888100	4593400	4918800	3791900	3721000	4296500	C02170	ko00240,ko00280,ko00640,ko01100
mws0147	117.06	59	118.063	C5H10O3	[M-H]-	β-Hydroxyisovaleric acid	Organic acids	Organic acids	625-08-1	3	132110	149040	148940	35531	61669	65460	70008	72823	63058	62124	51349	20604	39383	49654	91664	C20827	ko00280,ko01100
pme3096	118	74	119.022	C3H5NO4	[M-H]-	Aminomalonic acid	Organic acids	Organic acids	1068-84-4	3	2405100	2313900	2418900	1423200	1333800	1205000	2226800	1971700	2942200	3105200	3235500	3470700	2466600	2461300	2608300	C00872	--
pme1216	122.03	78	123.032	C6H5NO2	[M-H]-	2-Picolinic acid	Organic acids	Organic acids	98-98-6	3	281480	277820	283140	9	9	9	9	9	9	260550	239620	210950	31172	37334	62880	C10164	ko00380,ko01100
MWS0811	130.09	84.08	129.079	C6H11NO2	[M+H]+	L-Pipecolic Acid	Organic acids	Organic acids	3105-95-1	1	35418000	33472000	37521000	22439000	23360000	24427000	23869000	22876000	23859000	18220000	19107000	19026000	23007000	27180000	26997000	C00408	ko00310,ko00960,ko01100,ko01110
Zmgn000217	129.02	85.03	130.027	C5H6O4	[M-H]-	Methylenesuccinic acid	Organic acids	Organic acids	97-65-4	3	22045	37442	38714	210790	64026	162690	278320	116960	148630	174200	178020	140920	94302	95108	83302	C00490	ko00660,ko01100
Zmpn000638	130.05	88.04	131.069	C4H9N3O2	[M-H]-	3-Guanidinopropionic acid	Organic acids	Organic acids	353-09-3	3	60459	74984	64216	38708	35981	33874	23000	20751	32099	9951.1	10041	11850	32694	30496	41775	C03065	--
pme0274	132.1	69	131.095	C6H13NO2	[M+H]+	6-Aminocaproic acid	Organic acids	Organic acids	60-32-2	3	5066500	4754100	4532500	2948500	2922000	3066300	3154800	3279900	3578400	931210	928480	1046600	2754400	3366800	3521800	C02378	ko01100
pme0243	131.03	87.05	132.042	C5H8O4	[M-H]-	Glutaric acid	Organic acids	Organic acids	110-94-1	3	424230	434040	472930	192670	182460	155070	144230	145200	160940	530190	547170	516370	329640	327150	344760	C00489	ko00071,ko00310,ko01100
Lmmn000806	131.03	87.05	132.042	C5H8O4	[M-H]-	Dimethylmalonic acid	Organic acids	Organic acids	595-46-0	1	446600	400090	454580	313310	313500	311680	337680	313080	306130	523500	451040	475490	395760	382070	410510	--	--
Lmmn002164	131.03	87.05	132.042	C5H8O4	[M-H]-	Monomethyl succinate	Organic acids	Organic acids	3878-55-5	1	456430	464300	473170	345490	364440	349290	340210	337200	341620	508100	484710	498570	380750	417680	454580	--	--
mws0473	131.03	87.05	132.042	C5H8O4	[M-H]-	2-Methylsuccinic acid	Organic acids	Organic acids	498-21-5	1	5031900	5125500	5146500	3657300	3512000	3610100	3652200	3569900	3416200	5435100	5289800	5271400	4330700	4472300	4736100	--	--
Lmbn001364	131.03	87.05	132.042	C5H8O4	[M-H]-	4-Hydroxy-2-Oxopentanoic Acid	Organic acids	Organic acids	3318-73-8	2	461920	446390	436660	355260	353350	324040	399250	385550	311910	507170	457690	483660	369260	401550	464370	C03589	ko00360,ko01100
Lmbn001288	131.03	87.04	132.042	C5H8O4	[M-H]-	2-Hydroxy-2-methyl-3-oxobutanoic acid	Organic acids	Organic acids	71698-08-3	1	446860	483570	464010	327070	359650	314320	309780	334170	350080	446610	479260	486690	410780	412770	456190	C06010	ko00290,ko00650,ko00660,ko00770,ko01100,ko01110,ko01210,ko01230
Lmgn000160	131.05	70.03	132.053	C4H8N2O3	[M-H]-	3-Ureidopropionic Acid	Organic acids	Organic acids	462-88-4	1	943640	943990	991520	222230	205960	237060	548990	397840	473660	370730	333500	443380	454360	480440	592050	C02642	ko00240,ko00410,ko00770,ko01100
mws0972	131.07	85	132.079	C6H12O3	[M-H]-	6-Hydroxyhexanoic acid	Organic acids	Organic acids	1191-25-9	3	45665	57545	27941	57802	35840	50340	24590	35570	37731	39724	35071	33289	40643	38938	74011	C06103	--
Lmrn002746	131.07	85.07	132.079	C6H12O3	[M-H]-	2-Hydroxy-4-methylpentanoic acid	Organic acids	Organic acids	498-36-2	2	45213	36077	25143	21235	24296	8123.2	19468	22347	25668	19565	27281	31694	25147	21575	16938	--	--
MWS1882	132.03	88.04	133.038	C4H7NO4	[M-H]-	Iminodiacetic acid	Organic acids	Organic acids	142-73-4	3	644070	564070	544610	262180	278960	280550	377850	404830	316210	666590	581680	582550	426270	430790	487480	C19911	--
MWS4414	145.05	57.03	144.042	C6H8O4	[M+H]+	trans-2-Butene-1,4-dicarboxylic Acid	Organic acids	Organic acids	4436-74-2	3	160820	137460	150950	193060	181100	184850	199970	230110	156800	186270	199820	162080	158190	156260	224090	--	--
mws0851	143.11	143.11	144.115	C8H16O2	[M-H]-	Valproic Acid	Organic acids	Organic acids	99-66-1	2	1048500	1082500	1040700	723090	748760	858460	841360	767670	841850	871110	849410	694400	999440	992160	1049800	C07185	--
pme0295	146.08	86	145.074	C6H11NO3	[M+H]+	4-Acetamidobutyric acid	Organic acids	Organic acids	3025-96-5	3	91980	106390	94886	98047	93950	72843	60641	59456	56927	165680	124220	143180	85850	106540	87215	C02946	ko00330,ko01100
mws0567	146.09	87	145.085	C5H11N3O2	[M+H]+	4-Guanidinobutyric acid	Organic acids	Organic acids	463-00-3	3	296450	291810	242520	114600	134980	115420	157040	193770	183020	245560	210500	208110	149770	181510	192520	C01035	ko00330,ko01100
pme2380	145.01	101	146.022	C5H6O5	[M-H]-	α-Ketoglutaric acid	Organic acids	Organic acids	328-50-7	3	6087500	5921800	6427000	1870300	1493400	1325900	2083600	1642100	1610300	372840	336570	335300	1608800	2211400	2231100	C00026	ko00020,ko00040,ko00053,ko00220,ko00250,ko00300,ko00310,ko00340,ko00430,ko00630,ko00650,ko00660,ko01100,ko01110,ko01200,ko01210,ko01230,ko01240
Lmbn001609	145.05	83.05	146.058	C6H10O4	[M-H]-	2-Acetyl-2-Hydroxybutanoic Acid	Organic acids	Organic acids	-	3	21448	33307	38122	61464	58828	50384	24474	17043	33749	25255	29452	6923.8	33310	22136	47116	C06006	ko00290,ko01100,ko01110,ko01210,ko01230
mws0924	145.05	101	146.058	C6H10O4	[M-H]-	2-Methylglutaric acid	Organic acids	Organic acids	617-62-9	3	282540	132110	132500	106600	82968	71980	103580	124090	109440	161570	337120	405850	184340	149650	179750	--	--
mws0208	145.05	101	146.058	C6H10O4	[M-H]-	Adipic Acid	Organic acids	Organic acids	124-04-9	3	220360	318360	231270	159770	142400	117210	217130	142400	137540	397460	391540	487520	205940	265880	272600	C06104	ko01100
Zmyn000247	147.03	57.03	148.037	C5H8O5	[M-H]-	2-Hydroxyglutaric Acid	Organic acids	Organic acids	13095-48-2	3	31318	49962	65750	202440	157560	161130	145150	114010	147910	301610	195600	226120	96467	100920	196510	C03196	ko00310,ko01100
Lmbn000216	147.03	57.03	148.037	C5H8O5	[M-H]-	3-Methylmalic acid	Organic acids	Organic acids	152204-30-3	3	67062	44980	47112	255210	121450	222500	258910	201580	176920	280340	513180	142650	139220	224140	201960	C06032	ko00290,ko00660,ko01100,ko01210,ko01230
MWS3036	147.03	85.03	148.037	C5H8O5	[M-H]-	3-Hydroxyglutaric acid	Organic acids	Organic acids	638-18-6	3	155550	146650	157520	217670	249820	158540	227900	174280	185530	177580	183600	112940	185680	181890	232840	--	--
pme3154	147.07	59.01	148.074	C6H12O4	[M-H]-	Mevalonic acid	Organic acids	Organic acids	150-97-0	3	524930	489570	634040	343710	321080	294410	264110	175770	209230	144700	153690	202130	333830	370780	397440	C00418	ko00900,ko01100,ko01110
mws0262	149.01	87	150.016	C4H6O6	[M-H]-	L-Tartaric acid	Organic acids	Organic acids	87-69-4	3	9	9	9	28002	33699	45147	9	9	9	9	9	9	52370	54760	61582	C00898	ko00630,ko01100
pmf0420	149.06	74.9	150.068	C9H10O2	[M-H]-	Benzyl acetate	Organic acids	Organic acids	140-11-4	3	10426	10411	15246	14846	12574	23982	18437	20282	8358.8	26844	13533	18974	34339	27843	29122	C15513	--
Zmgn004894	151.04	136.02	152.047	C8H8O3	[M-H]-	Methyl 4-hydroxybenzoate	Organic acids	Organic acids	99-76-3	3	62190	68057	53673	9	9	9	26294	32096	30607	146040	154120	161480	67947	70185	81003	--	--
MWS1962	153.13	83.05	152.12	C10H16O	[M+H]+	cis-Citral	Organic acids	Organic acids	5392-40-5	3	26541	23810	23633	21256	25229	17661	17207	21270	17802	11211	12671	14011	17068	19845	20767	C09847	ko01110
Lmbn001467	158.08	116.07	159.09	C7H13NO3	[M-H]-	5-Acetamidopentanoic Acid	Organic acids	Organic acids	1072-10-2	3	221670	224960	246170	124390	127560	101150	105650	108600	140800	138990	116990	120860	151150	141240	169860	C03087	ko00310,ko01100
Zmdp000917	160.11	114.04	159.101	C6H13N3O2	[M+H]+	δ-Guanidinovaleric acid	Organic acids	Organic acids	462-93-1	3	10376	19627	18555	27670	25884	26722	19895	35692	26423	41432	27292	20752	20554	28293	19139	--	--
mws0159	163.04	91	164.047	C9H8O3	[M-H]-	Phenylpyruvic acid	Organic acids	Organic acids	156-06-9	3	60323	74114	100170	9	9	9	9	9	9	80495	80562	88453	33553	81468	62817	C00166	ko00360,ko00400,ko00960,ko01100,ko01110,ko01210,ko01230
MWS5238	165.09	91.05	164.084	C10H12O2	[M+H]+	4-Phenylbutyric acid	Organic acids	Organic acids	1821-12-1	2	136930	130600	138980	9101.8	13838	9421.6	9	9	9	9	9	9	38508	47244	46391	--	--
mws2125	166.98	78.7	167.982	C3H5O6P	[M-H]-	Phosphoenolpyruvate	Organic acids	Organic acids	138-08-9	3	48907	63246	106010	330480	247370	304540	128250	69896	71920	762210	673890	680990	131620	153340	211260	C00074	ko00010,ko00020,ko00400,ko00440,ko00620,ko00710,ko00998,ko01100,ko01110,ko01200,ko01230,ko01240
pme3186	169	79	169.998	C3H7O6P	[M-H]-	DL-Glyceraldehyde-3-phosphate	Organic acids	Organic acids	591-59-3	3	96560	73570	75290	100190	77437	83416	47068	70715	68924	278420	295060	238970	93001	87702	84144	C00661	--
ML10176345	171.03	109.03	172.037	C7H8O5	[M-H]-	3-Dehydroshikimic acid	Organic acids	Organic acids	2922-42-1	3	33918	40163	29595	17881	23553	22697	34411	25902	16308	27804	33465	31633	24189	29652	31348	C02637	ko00400,ko01100,ko01110,ko01230,ko01240
Lmbn003524	171.1	99.08	172.11	C9H16O3	[M-H]-	9-Oxononanoic acid	Organic acids	Organic acids	2553-17-5	3	21618	25921	28180	12187	13007	15828	20549	16520	15519	15556	12748	15204	17106	22675	21415	C16322	ko00592,ko01110
mws0154	173.05	93	174.053	C7H10O5	[M-H]-	Shikimic acid	Organic acids	Organic acids	138-59-0	2	272110	258930	323170	347710	280920	270040	400190	313640	432690	152300	140610	197660	257780	378560	397070	C00493	ko00400,ko01100,ko01110,ko01230,ko01240
mws0242	173.08	111	174.089	C8H14O4	[M-H]-	Suberic Acid	Organic acids	Organic acids	505-48-6	1	122880	92706	112970	86613	103180	93770	79776	83392	110170	61992	60711	74804	81415	100900	92108	C08278	--
Lmgn002555	173.08	59.01	174.089	C8H14O4	[M-H]-	2-Propylglutaric acid	Organic acids	Organic acids	32806-62-5	2	2033500	2039000	2076000	924890	886650	845770	1002000	1194200	1164100	1008400	1041300	981790	1151300	1329700	1387700	C16658	--
Zmgn001448	175.06	115.04	176.068	C7H12O5	[M-H]-	2-Propylmalic Acid*	Organic acids	Organic acids	-	2	2365500	2390900	2933400	983630	1091300	982080	528380	580940	498450	2092800	1697500	2075100	1483100	1507600	1710200	C05994	ko00620
Lmbn001754	175.06	115.04	176.068	C7H12O5	[M-H]-	3-Isopropylmalic Acid*	Organic acids	Organic acids	921-28-8	2	2269900	2801900	2573100	1131500	1108700	901510	610970	623570	562550	2394800	2219000	2402800	1637000	1961600	2108200	C04411	ko00290,ko01100,ko01110,ko01210,ko01230
pmb3101	175.06	115	176.068	C7H12O5	[M-H]-	2-Isopropylmalic Acid	Organic acids	Organic acids	49601-06-1	1	2648200	2919200	3006300	1144400	1102400	1330200	693230	689330	525780	2342800	2652400	2256100	1787500	1801500	1967800	C02504	ko00290,ko00620,ko01100,ko01110,ko01210,ko01230
mws0237	187.1	125	188.105	C9H16O4	[M-H]-	Azelaic acid	Organic acids	Organic acids	123-99-9	1	1541100	1564700	1692500	1404300	1586600	1225900	1321400	1141900	1320000	1060700	1103800	1271900	1232700	1265900	1326100	C08261	--
pme0278	191.1	128	190.095	C7H14N2O4	[M+H]+	2,6-Diaminooimelic acid	Organic acids	Organic acids	583-93-7	3	26296	22761	16260	7461	2822.8	7342.1	8185.8	9806.6	19218	7265.1	7366.7	17346	10063	11330	16005	C00666	ko00300,ko01100,ko01110,ko01230
Zmyn000453	191.02	111.01	192.027	C6H8O7	[M-H]-	Isocitric Acid	Organic acids	Organic acids	320-77-4	1	3163300	3137000	2832500	7073200	6066000	6191100	6965100	7166100	6646000	3689200	3373800	3715100	5113000	5741800	6112500	C00311	ko00020,ko00630,ko01100,ko01110,ko01200,ko01210,ko01230,ko01240
mws0281	191.02	111.01	192.027	C6H8O7	[M-H]-	Citric Acid	Organic acids	Organic acids	77-92-9	1	2096400	1983200	2239800	5816900	6065800	5427500	6572400	6377700	6816400	5399900	5791400	5935400	4637900	4268100	5486500	C00158	ko00020,ko00250,ko00630,ko01100,ko01110,ko01200,ko01210,ko01230,ko01240
mws0277	191.06	85	192.063	C7H12O6	[M-H]-	Quinic Acid	Organic acids	Organic acids	77-95-2	2	1509400	1526900	1523500	3290800	2878700	3290800	3359400	3433900	3828900	1734700	1751600	1758500	2458600	2874300	2703900	C00296	ko00400,ko01100
pme1654	209.12	59.02	210.126	C12H18O3	[M-H]-	Jasmonic acid	Organic acids	Organic acids	77026-92-7	3	655190	576590	600510	79180	80825	71935	9	9	9	14788	22146	13564	190410	193100	200910	C08491	ko00592,ko01100,ko01110,ko04075
pme2710	211.1	167	212.141	C12H20O3	[M-H]-	Dihydrojasmonic acid	Organic acids	Organic acids	3572-64-3	3	43306	39481	39342	31831	38077	30566	9	9	9	9	9	9	18469	15259	27614	--	--
pme0220	225.15	151.11	224.141	C13H20O3	[M+H]+	Methyl jasmonate	Organic acids	Organic acids	1211-29-6	3	9208.7	10995	9639.4	6614.9	4587.7	5126.5	5408.8	6270.4	4995.2	6429.3	5152.2	6922.4	6571.1	10611	10448	C11512	ko00592,ko01110
Lmtn004049	263.13	204.12	264.136	C15H20O4	[M-H]-	Abscisic acid	Organic acids	Organic acids	21293-29-8	1	84905	103660	87249	1361000	1345900	1279800	3001100	2884500	2729900	1543700	1457800	1520700	1300900	1464200	1650600	C06082	ko00906,ko01100,ko01110,ko04075
Lmmn003323	271.23	225.22	272.235	C16H32O3	[M-H]-	2-Hydroxyhexadecanoic acid	Organic acids	Organic acids	764-67-0	2	662080	615810	760230	360960	358300	345490	511460	480400	538130	353720	372410	365600	404530	458590	459860	--	--
MWSslk154	277.13	115.04	276.121	C12H20O7	[M+H]+	Triethyl citrate	Organic acids	Organic acids	77-93-0	3	33563	38809	34012	30388	30790	48006	47500	23152	26809	27579	27293	29498	32861	32690	36090	--	--
pmb2657	289.1	97.1	290.123	C10H18N4O6	[M-H]-	Argininosuccinic acid	Organic acids	Organic acids	2387-71-5	3	418670	349190	331450	208210	215190	224280	63204	82602	70214	95539	85409	88593	145700	190760	230900	C03406	ko00220,ko00250,ko01100,ko01110,ko01230
pmb3059	543.1	191.2	544.128	C19H28O18	[M-H]-	Quinic acid O-di-glucuronic acid	Organic acids	Organic acids	-	3	323300	272990	321290	184060	198930	194360	76305	63690	71430	43680	38625	40021	143440	156260	193380	--	--
mws0752	185.15	185.16	186.162	C11H22O2	[M-H]-	Undecylic Acid	Lipids	Free fatty acids	112-37-8	3	823580	937960	800880	527970	614520	515390	616910	730600	712420	619480	639340	532070	666890	703890	734930	C17715	--
pmb2640	199.17	199.17	200.178	C12H24O2	[M-H]-	Dodecanoic acid (Lauric acid)	Lipids	Free fatty acids	143-07-7	1	150710	157350	142840	115240	105730	108230	140800	140580	143010	88424	80943	89073	113740	129250	129010	C02679	ko00061,ko01100,ko01110
pmb0128	213.3	81	212.178	C13H24O2	[M+H]+	δ-Tridecalactone	Lipids	Free fatty acids	7370-92-5	3	28901	27301	31954	9	9	9	9	9	9	9	9	9	9662.3	12939	9418.7	--	--
mws0751	213.19	195	214.193	C13H26O2	[M-H]-	Tridecanoic Acid	Lipids	Free fatty acids	638-53-9	3	8203.2	8453.6	6920.5	9	9	9	9418.9	7273.8	7206.1	9	9	9	5532.4	7420.7	6401.1	C17076	--
MWS1900	215.13	153.13	216.136	C11H20O4	[M-H]-	Undecanedioic acid	Lipids	Free fatty acids	1852-04-6	3	32156	30774	36209	33002	34708	33096	33177	36411	36597	30483	31717	30079	28173	29999	32414	--	--
mws5045	215.17	169.16	216.173	C12H24O3	[M-H]-	12-Hydroxydodecanoic acid	Lipids	Free fatty acids	505-95-3	2	13955	16105	13335	5241.8	5589.9	3933.7	6249.9	6203	3591.4	3727.8	4168.8	4876.9	9170	9584.5	8373.7	C08317	--
pmb2643	225.19	207	226.193	C14H26O2	[M-H]-	Myristoleic acid	Lipids	Free fatty acids	544-64-9	1	24046	16265	19301	9060	11477	9629.3	30553	22440	23017	9078.2	6665.2	9832.1	14045	15324	13035	C08322	--
mws0119	227.2	227.2	228.209	C14H28O2	[M-H]-	Myristic Acid	Lipids	Free fatty acids	544-63-8	3	22424000	23040000	25013000	18348000	16160000	15937000	30548000	29414000	28222000	14973000	13585000	15086000	20897000	23803000	23788000	C06424	ko00061,ko01100
MWS0552	239.2	223.03	240.209	C15H28O2	[M-H]-	Cis-10-Pentadecenoic Acid(C15: 1)	Lipids	Free fatty acids	84743-29-3	1	194390	219760	209650	182580	212020	231360	222800	203550	298340	238500	200860	160810	4641300	4277700	4003100	--	--
pme2827	239	223	240.245	C16H32O	[M-H]-	Palmitaldehyde	Lipids	Free fatty acids	629-80-1	3	6031400	5908900	5778600	5712000	5727200	6495100	6767200	6359200	6454100	7053000	7028800	6679000	12140000	11647000	13277000	C00517	ko00071
mws0359	241.22	241.22	242.225	C15H30O2	[M-H]-	Pentadecanoic Acid	Lipids	Free fatty acids	1002-84-2	1	1493100	1178200	1137400	922630	1058600	861240	1873400	1952600	1923900	891080	811200	919240	1636000	1534700	1546700	C16537	--
MWS2430	241.22	241.21	242.225	C15H30O2	[M-H]-	13-methylmyristic acid	Lipids	Free fatty acids	2485-71-4	3	1061100	946160	927060	724230	776750	608430	1586100	1671100	1765500	944750	871080	956320	1087300	1051400	1174500	--	--
MWS5231	243.16	181.16	244.167	C13H24O4	[M-H]-	Tridecanedioic acid	Lipids	Free fatty acids	505-52-2	2	97004	84223	90392	82249	95283	94781	88885	98046	119960	81699	83878	135070	87179	98226	107000	--	--
Lmcn009122	253.22	235.21	254.225	C16H30O2	[M-H]-	(7Z)-Hexadecenoic acid	Lipids	Free fatty acids	2416-19-5	1	92959	91910	90374	44784	49688	44074	108790	100090	108960	45306	41228	41655	68053	71901	77520	--	--
mws0361	253.22	235.19	254.225	C16H30O2	[M-H]-	Palmitoleic Acid	Lipids	Free fatty acids	373-49-9	1	97876	90044	89294	48707	44830	44167	115090	108120	112110	48836	46162	45603	67356	80113	79999	C08362	ko00061
mws1488	255.23	237.22	256.24	C16H32O2	[M-H]-	Palmitic acid	Lipids	Free fatty acids	57-10-3	2	54199	42097	42235	36772	42800	40037	50062	45471	46383	44563	45300	41937	47710	51157	51040	C00249	ko00061,ko00062,ko00071,ko00073,ko01040,ko01100,ko01212
MWSslk133	257.18	195.18	258.183	C14H26O4	[M-H]-	1,14-Tetradecanedioic Acid	Lipids	Free fatty acids	821-38-5	3	22797	20287	19756	19587	26406	19825	23371	19153	24442	16722	15337	17503	20587	20439	26692	--	--
mws0383	267.23	267.23	268.24	C17H32O2	[M-H]-	10-Heptadecenoic Acid	Lipids	Free fatty acids	29743-97-3	1	5995900	5392600	5613200	2865500	2667100	2942800	7164500	6862900	6449700	2882900	2549600	2776000	5197800	4636400	5294600	--	--
Lmxn015337	269.25	251.24	270.256	C17H34O2	[M-H]-	Methyl palmitate	Lipids	Free fatty acids	112-39-0	1	9394.9	6638.6	7571.4	4817.9	4424.9	5155.2	10100	10302	10401	4972.5	2667.1	3729.1	6726.9	8403.1	8319.8	C16995	--
pmf0293	269.29	209.2	270.292	C18H38O	[M-H]-	1-Octadecanol	Lipids	Free fatty acids	112-92-5	3	26185	21670	21225	22452	21384	25332	26785	26710	24826	17371	29824	27612	28934	35408	21211	--	--
Lmbn005923	277.22	59.01	278.225	C18H30O2	[M-H]-	Crepenynic acid	Lipids	Free fatty acids	2277-31-8	1	72256	68199	72062	22880	29169	24953	21525	25022	26967	17714	18668	24384	40943	42156	36873	C07289	ko00591
mws0366	277.22	277.22	278.225	C18H30O2	[M-H]-	γ-Linolenic Acid*	Lipids	Free fatty acids	506-26-3	1	68607000	69923000	68839000	26055000	30137000	30428000	27485000	28152000	27449000	22642000	21633000	22656000	40606000	40999000	40519000	C06426	ko00591,ko01040,ko01100
mws0367	277.22	277.22	278.225	C18H30O2	[M-H]-	α-Linolenic Acid*	Lipids	Free fatty acids	463-40-1	1	60491000	63001000	60693000	22368000	26405000	25544000	23334000	24976000	24192000	20162000	19720000	20946000	35650000	35781000	35103000	C06427	ko00592,ko01040,ko01100,ko01110
pmb1650	279.2	149.4	278.225	C18H30O2	[M+H]+	Octadeca-11E,13E,15Z-trienoic acid	Lipids	Free fatty acids	25575-00-2	3	3485400	5947800	4054600	3677500	3970300	4275300	4554100	2966500	3396300	2840500	2860200	2649900	3689100	3873000	4248400	--	--
pmb0889	279.23	95.1	278.225	C18H30O2	[M+H]+	Punicic acid (9Z,11E,13Z-octadecatrienoic acid)	Lipids	Free fatty acids	544-72-9	3	423410	383360	438150	132430	116680	98045	108880	94125	100040	141430	125980	141060	180110	191920	209380	C08364	--
mws1491	279.23	279.23	280.24	C18H32O2	[M-H]-	Linoleic acid	Lipids	Free fatty acids	60-33-3	1	29023000	23250000	21430000	17938000	20420000	18469000	22256000	25613000	25851000	35241000	38963000	39555000	32370000	29472000	29376000	C01595	ko00591,ko01040,ko01100
Lmbn006152	279.23	59.01	280.24	C18H32O2	[M-H]-	(9Z,11E)-Octadecadienoic acid	Lipids	Free fatty acids	2540-56-9	1	10044	10224	6004.2	7472.9	7983.3	7218.3	9105	11379	12277	12157	15324	18009	11829	11567	11034	C04056	ko00591
YC512118	282.28	247.24	281.272	C18H35NO	[M+H]+	Oleamide (9-Octadecenamide)	Lipids	Free fatty acids	301-02-0	1	33460	49781	44455	31060	64994	37626	54595	44724	26562	40877	33068	36065	44487	42514	42197	C19670	--
Lmyn012331	281.25	281.25	282.256	C18H34O2	[M-H]-	Petroselinic acid	Lipids	Free fatty acids	593-39-5	1	4875300	4118200	4117100	3866500	3301200	3895700	6363700	5632300	6154200	3735900	4459100	4296600	5182100	4169100	4621500	C08363	--
mws2623	281.25	281.25	282.256	C18H34O2	[M-H]-	11-Octadecanoic acid(Vaccenic acid)	Lipids	Free fatty acids	506-17-2	1	4859100	4317100	3534100	3787500	3439200	3915600	6852200	6308000	6669500	4888100	3930000	4759200	5147100	4295300	6047500	C21944	--
mws0396	281.25	281.25	282.256	C18H34O2	[M-H]-	Elaidic Acid	Lipids	Free fatty acids	112-79-8	1	17156000	11718000	12042000	10997000	10927000	10047000	18750000	18468000	16614000	11347000	13721000	11272000	14113000	13640000	12946000	C01712	--
mws1489	283.26	283.26	284.272	C18H36O2	[M-H]-	Stearic Acid	Lipids	Free fatty acids	57-11-4	2	23559000	24082000	27767000	28914000	25762000	26478000	24827000	22036000	23054000	23274000	22146000	20142000	4670000	4457300	4888400	C01530	ko00061,ko01040
MWSslk132	285.21	223.21	286.214	C16H30O4	[M-H]-	Hexadecanedioic acid	Lipids	Free fatty acids	505-54-4	1	80764	66582	79004	38509	37846	35097	33607	28679	87730	49711	62763	56147	48913	55851	56458	C19615	ko00073,ko01100
Zmyn005252	285.24	239.24	286.251	C17H34O3	[M-H]-	3-Hydroxy-palmitic acid methyl ester	Lipids	Free fatty acids	51883-36-4	3	39018	27161	30407	13609	14329	15424	23697	20634	22746	10293	11522	8994.2	20342	21950	19538	C11849	--
Lmyn007883	287.22	287.22	288.23	C16H32O4	[M-H]-	9,16-Dihydroxypalmitic acid	Lipids	Free fatty acids	38076-49-2	3	238690	209290	226350	31401	32222	32879	25995	30229	42592	17581	15216	15010	78419	86351	93910	--	--
pmb0885	291	190.9	290.188	C18H26O3	[M+H]+	4-Oxo-9Z,11Z,13E,15E-Octadecatetraenoic Acid	Lipids	Free fatty acids	-	3	32531	33647	32853	6584.5	6678.2	6918.2	4024.1	2401.3	3183.1	2784.9	2058	1581.8	10975	12245	13827	--	--
MWSmce689	293.25	95.09	292.24	C19H32O2	[M+H]+	Methyl linolenate	Lipids	Free fatty acids	301-00-8	3	118460	149450	104510	24812	25017	24753	31847	24197	33367	36064	36243	40679	48063	46334	44750	--	--
pmb2792	293.21	193.1	294.219	C18H30O3	[M-H]-	13-Hydroxy-6,9,11-octadecatrienoic acid	Lipids	Free fatty acids	74784-20-6	3	241100	217540	326350	139720	200460	157300	214700	168260	179850	124040	139530	154590	191370	192500	208670	--	--
Zmyn004732	293.21	185.12	294.219	C18H30O3	[M-H]-	2R-hydroxy-9Z,12Z,15Z-octadecatrienoic acid	Lipids	Free fatty acids	-	1	12290	9766	15701	8936.7	3689.1	5202.1	6486.7	3271.8	9038.3	16476	23507	16749	12062	9748.8	11764	C16342	ko00592
Zmpn003368	293.21	195.14	294.219	C18H30O3	[M-H]-	13S-Hydroxy-9Z,11E,15Z-octadecatrienoic acid	Lipids	Free fatty acids	87984-82-5	1	476210	467930	444990	8379.6	7001.4	8277	2086.8	1348.9	1415.8	3290.6	3520.5	3896.5	115540	125710	132530	C16316	ko00592
Zmyn004676	293.21	113.1	294.219	C18H30O3	[M-H]-	17-Hydroxylinolenic acid	Lipids	Free fatty acids	-	2	77102	61192	75154	23986	23845	28261	33602	21411	27669	61457	59274	57270	50666	48094	50092	C16346	ko00592
Hmqp005411	297.24	81.07	296.234	C18H32O3	[M+H]+	9-Oxo-12Z-Octadecenoic acid	Lipids	Free fatty acids	112543-32-5	3	26322	16525	21030	19186	21198	16984	39204	30497	34765	25933	29925	25508	24616	20422	21564	--	--
Lmbn005662	295.23	171.1	296.235	C18H32O3	[M-H]-	9(10)-EpOME;(9R,10S)-(12Z)-9,10-Epoxyoctadecenoic acid	Lipids	Free fatty acids	16833-56-0	1	13393	13792	12134	6117.8	7680	7719.3	7384.6	8392.6	10417	11254	12843	11975	11645	10097	11216	C14825	ko00591,ko01100
Lmbn005369	295.23	195.14	296.235	C18H32O3	[M-H]-	13(S)-HODE;13(S)-Hydroxyoctadeca-9Z,11E-dienoic acid*	Lipids	Free fatty acids	10219-69-9	1	231570	225730	239410	74363	74153	74628	66914	61263	68808	79433	75082	79627	112010	117250	123310	C14762	ko00591
Rfmb091	295.23	195.14	296.235	C18H32O3	[M-H]-	9S-Hydroxy-10E,12Z-octadecadienoic acid*	Lipids	Free fatty acids	15514-85-9	1	245870	246210	262650	75879	76389	74123	72392	65030	70438	82992	83191	80757	116340	128150	130630	C14767	ko00591
pmb2799	295.23	195.2	296.235	C18H32O3	[M-H]-	12,13-Epoxy-9-Octadecenoic Acid	Lipids	Free fatty acids	6799-85-5	2	15627	8799.5	9862.3	4760.8	4510.8	4281.6	2664.2	3042.1	2672.9	9925	8066	6892.1	6176.3	5606.9	5196.5	C14826	ko00591,ko01100
Zmyn004714	297.24	183.14	298.251	C18H34O3	[M-H]-	Ricinoleic acid	Lipids	Free fatty acids	141-22-0	1	18280	15136	13023	25539	16334	13568	17292	12565	19020	21908	21803	29591	21417	19429	18963	C08365	--
pmf0297	297.32	183.1	298.324	C20H42O	[M-H]-	1-Eicosanol	Lipids	Free fatty acids	629-96-9	3	17450	18514	14115	24896	18264	21931	19641	16284	19680	32931	26576	31193	21779	19254	24076	--	--
MWS5235	299.26	253.25	300.266	C18H36O3	[M-H]-	12-Hydroxyoctadecanoic acid	Lipids	Free fatty acids	106-14-9	2	295600	221030	249180	505640	243440	241710	240990	231300	248950	245810	250160	241670	280950	271280	259840	--	--
MWS4295	299.26	253.25	300.266	C18H36O3	[M-H]-	DL-2-hydroxystearic acid	Lipids	Free fatty acids	629-22-1	2	35404	25891	29940	19628	15491	11854	20098	23422	20626	19154	17419	16405	19625	17737	22264	--	--
Zmyn005384	299.26	253.26	300.266	C18H36O3	[M-H]-	2R-Hydroxyoctadecanoic Acid	Lipids	Free fatty acids	26633-48-7	2	37536	30990	28524	19596	18729	17340	20635	19767	23477	16915	18878	17899	24752	26072	23498	C03042	--
MWSmce549	303.25	57.07	302.246	C17H34O4	[M+H]+	1-Monomyristin	Lipids	Free fatty acids	589-68-4	1	43001	52666	47409	38498	37360	34675	45179	40506	42696	40816	36414	30420	41278	43659	44648	--	--
pmn001610	307.26	307.3	308.272	C20H36O2	[M-H]-	Eicosadienoic acid	Lipids	Free fatty acids	5598-38-9	2	193640	179880	215910	109120	96598	98263	193270	203660	172780	116670	93711	116840	152970	149790	154030	C16525	ko01040
pmb2791	309.21	209.1	310.1	C18H30O4	[M-H]-	9-Hydroperoxy-10E,12,15Z-octadecatrienoic acid	Lipids	Free fatty acids	111004-08-1	3	80521	60951	100900	23356	51965	22789	30291	61086	43818	39636	60293	41483	41227	46135	48345	C16321	ko00592,ko01110
Zmyn004449	309.21	171.1	310.214	C18H30O4	[M-H]-	9-Hydroxy-12-oxo-10(E),15(Z)-octadecadienoic acid	Lipids	Free fatty acids	-	3	5211.1	5495.9	4922.7	5136.8	5063.8	4135.5	4412.2	5296.1	5390.9	6010.8	6961.3	6913.9	6655.8	4926.6	5441.6	C21923	ko00592,ko01110
Zmzn003953	309.2	227.2	310.214	C18H30O4	[M-H]-	13(s)-hydroperoxy-(9z,11e,15z)-octadecatrienoic acid	Lipids	Free fatty acids	67597-26-6	1	472130	381260	401040	263420	252110	260630	544080	498470	519700	242490	248030	250190	481490	392750	385450	C04785	ko00592,ko01100,ko01110
pmb2804	311.1	171.3	312.23	C18H32O4	[M-H]-	13S-Hydroperoxy-9Z,11E-octadecadienoic acid	Lipids	Free fatty acids	33964-75-9	3	17795	13297	14990	4449.8	5233.2	4063.8	4737.6	3658.9	4424.6	9144.9	6203.1	8190.2	7573.1	7574.6	9293	C04717	ko00591,ko01100
MWS80006	311.22	293.21	312.23	C18H32O4	[M-H]-	9-Hydroperoxy-9Z,11E-Octadecadienoic Acid	Lipids	Free fatty acids	5502-91-0	3	17646	13822	17203	5548	5235.6	5568	9	9	9	5602	5873.6	5518.4	8199.3	7747.5	7983.1	C14827	ko00591,ko01100
pmn001689	311.22	223.17	312.23	C18H32O4	[M-H]-	9-Hydroxy-12-oxo-15(Z)-octadecenoic acid	Lipids	Free fatty acids	-	3	20656	20920	19701	3015.4	2644.3	3019.8	9	9	9	9	9	9	6625.2	8255	5510.1	C21924	ko00592,ko01110
Rfmb087	311.22	293.21	312.23	C18H32O4	[M-H]-	9-Hydroxy-13-oxo-10-octadecenoic Acid	Lipids	Free fatty acids	-	3	21475	17551	19083	4886.6	4930.1	4915.9	6564.1	6729.5	6651.6	6912.2	6283.5	6513.6	8709.4	11746	12772	--	--
Lmbn005287	311.22	249.22	312.23	C18H32O4	[M-H]-	7S,8S-DiHODE; (9Z,12Z)-(7S,8S)-Dihydroxyoctadeca-9,12-dienoic acid	Lipids	Free fatty acids	143288-65-7	3	39636	36312	45582	12176	14091	13322	9	9	9	13157	13782	14057	18987	18155	20690	C07354	ko00591
Lmbn007891	313.24	183.14	314.246	C18H34O4	[M-H]-	Hydroxy ricinoleic acid	Lipids	Free fatty acids	-	2	17394	17379	18571	5742.3	5003.9	4444.5	4404.6	3898	3857.9	6260.5	6493.7	6252	10155	8577.2	10962	--	--
Lmbn005487	313.24	251.24	314.246	C18H34O4	[M-H]-	12,13-DHOME; (9Z)-12,13-Dihydroxyoctadec-9-enoic acid	Lipids	Free fatty acids	263399-35-5	2	68835	52150	70709	39997	40799	38919	37303	32514	103440	45893	54796	56371	52207	50855	59499	C14829	ko00591
pmn001691	327.22	291.2	328.225	C18H32O5	[M-H]-	9,12,13-Trihydroxy-10,15-octadecadienoic acid	Lipids	Free fatty acids	-	1	154330	150470	150570	9	9	9	9	9	9	9	9	9	51529	50993	56175	--	--
pmn001694	329.23	229.15	330.241	C18H34O5	[M-H]-	9,10,13-Trihydroxy-11-Octadecenoic Acid	Lipids	Free fatty acids	29907-57-1	1	146080	143010	149190	16833	13306	13623	18619	17511	21221	27299	24378	34849	54203	60510	62737	C14835	ko00591
pmp001276	677.37	677.37	676.367	C33H56O14	[M+H]+	1-Linolenoyl-rac-glycerol-diglucoside	Lipids	Free fatty acids	-	1	81082	75989	76243	133470	135930	124180	32327	42610	39534	77935	80696	88778	85287	82866	99012	--	--
mws0133	123.06	80.05	122.048	C6H6N2O	[M+H]+	Nicotinamide	Others	Vitamin	98-92-0	2	310460	351150	381400	327330	274400	248400	286250	262160	295800	180870	178550	211460	265080	257500	334080	C00153	ko00760,ko01100,ko01240
pme0490	124.04	78	123.032	C6H5NO2	[M+H]+	Nicotinic acid (Vitamin B3)	Others	Vitamin	59-67-6	1	1615500	1754500	1997100	567250	564250	595320	250280	210410	214560	1328000	1236400	1175900	784080	798750	859970	C00253	ko00760,ko00960,ko01100,ko01110,ko01240
Lmbp000668	124.04	78.03	123.032	C6H5NO2	[M+H]+	Isonicotinic acid	Others	Vitamin	55-22-1	1	1733300	1899100	2013300	630160	647620	658160	239150	234160	225000	1344700	1337500	1212500	852710	875170	869990	C07446	--
pme2165	155.01	111	156.017	C5H4N2O4	[M-H]-	Orotic acid	Others	Vitamin	65-86-1	3	510130	488930	518740	1249500	1205100	1174200	1281600	905180	831750	230930	187230	209930	554760	583760	576980	C00295	ko00240,ko01100,ko01240
Zmjp000624	168.06	150.05	167.058	C8H9NO3	[M+H]+	Pyridoxal	Others	Vitamin	66-72-8	3	35414	44517	42122	33566	45522	46370	37425	38863	58748	247370	235590	231440	44313	58955	46593	C00250	ko00750,ko01100,ko01240
pme1383	170.08	134.1	169.074	C8H11NO3	[M+H]+	Pyridoxine	Others	Vitamin	65-23-6	1	1704600	1598300	1506300	3962600	3637600	4113800	7232600	6771000	7267000	7998800	8794100	9132400	3336800	3835200	4588700	C00314	ko00750,ko01100,ko01240
Hmfn000531	175.02	87.01	176.032	C6H8O6	[M-H]-	L-Ascorbic acid (Vitamin C)	Others	Vitamin	50-81-7	1	1197100	1392100	1524500	2515200	2062200	2021100	9	9	57980	9	9	9	597330	738120	766080	C00072	ko00053,ko00480,ko01100,ko01110,ko01240
pme2596	184.06	148	183.053	C8H9NO4	[M+H]+	4-Pyridoxic acid	Others	Vitamin	82-82-6	3	100650	114010	143790	173790	212150	198670	189330	212720	200160	139730	135430	127890	143960	160740	175720	C00847	ko00750,ko01100
mws1337	220.12	202.1	219.111	C9H17NO5	[M+H]+	D-Pantothenic Acid	Others	Vitamin	79-83-4	1	6716000	7505600	7006500	8319200	7985000	7844700	6127100	6217600	5792400	4335000	4317200	4248700	6014300	6531300	6765500	C00864	ko00410,ko00770,ko01100,ko01110,ko01240
pme2266	245.1	227	244.088	C10H16N2O3S	[M+H]+	Biotin	Others	Vitamin	58-85-5	3	5372.7	4893.5	5650.5	11851	15973	16349	15997	18821	24220	29546	28962	26979	17546	16922	12506	C00120	ko00780,ko01100,ko01240,ko02010
pma3101	256.08	124.1	256.082	C11H14NO6+	[M]+	Nicotinate D-ribonucleoside	Others	Vitamin	17720-18-2	3	260340	314520	228670	156560	218570	257310	164970	245580	258840	189870	164070	228240	213470	251240	303080	C05841	ko00760,ko01100
pmb0952	265.1	122.1	265.112	C12H17N4OS+	[M]+	Thiamine (Vitamin B1)	Others	Vitamin	70-16-6	3	175810	205170	154960	23900	23759	21621	24195	21993	13375	6005.9	5671.4	6578.9	68869	55937	56980	C00378	ko00730,ko01100,ko01240,ko02010,ko04122
pma1751	286.09	124	285.085	C12H15NO7	[M+H]+	N-(beta-D-Glucosyl)nicotinate	Others	Vitamin	-	3	54667000	57369000	56853000	28513000	27242000	28021000	12490000	11202000	10790000	14256000	14649000	14923000	26997000	30939000	30639000	--	--
pmb0789	332.13	152.07	331.127	C14H21NO8	[M+H]+	Pyridoxine-5'-O-glucoside	Others	Vitamin	-	3	109350	91729	109460	314630	321010	312460	304840	306180	322220	424700	414550	387110	220490	230830	243750	C03996	--
mws0232	377.15	243	376.138	C17H20N4O6	[M+H]+	Riboflavin (Vitamin B2)	Others	Vitamin	83-88-5	3	233930	248720	247030	119390	118570	120990	107720	98969	124960	118850	110680	126690	147510	164220	166060	C00255	ko00740,ko01100,ko01110,ko01240,ko02010
pme1014	445.3	341.3	444.303	C31H40O2	[M+H]+	Menatetrenone (Vitamin K2)	Others	Vitamin	11032-49-8	3	55397	50775	80150	36782	54671	47329	53610	42059	77885	54656	75257	57034	3159400	2382300	2172400	--	--
pmf0256	101.1	84.7	102.104	C6H14O	[M-H]-	3-Methyl-1-pentanol	Others	Saccharides and Alcohols	589-35-5	3	102600	100680	108050	9	9	9	9	9	9	9	9	9	45963	32617	37894	--	--
MWS4305	119.04	59.01	120.042	C4H8O4	[M-H]-	Erythrose	Others	Saccharides and Alcohols	583-50-6	3	305480	345600	337420	194280	213710	211660	272720	270280	265780	321780	279650	331790	232260	240480	217370	C01796	--
pma0134	121.04	93.06	120.042	C4H8O4	[M+H]+	D-Threose	Others	Saccharides and Alcohols	95-43-2	3	188090	172100	192020	69571	84643	76335	127300	94921	119950	42716	47921	28307	99284	112130	105310	C06463	--
mws0889	135.03	75.01	136.037	C4H8O5	[M-H]-	D-Threonic Acid	Others	Saccharides and Alcohols	3909-12-4	2	9	9	9	291060	252980	258970	402910	352370	400610	1081700	1053200	1196800	264040	336380	381350	C21649	--
Zmyn000230	147.03	57.03	148.037	C5H8O5	[M-H]-	2-Dehydro-3-deoxy-L-arabinonate	Others	Saccharides and Alcohols	-	3	53154	93314	86743	359780	367220	170540	238690	402660	263320	309680	350590	510720	95799	186130	184860	C00684	ko00053,ko01100
ML10171848	147.03	85.03	148.037	C5H8O5	[M-H]-	D-Arabinono-1,4-lactone	Others	Saccharides and Alcohols	2782-09-4	3	7081800	4807700	6670900	2438100	2169100	2263900	550990	520860	540450	9	9	9	1780600	2298900	2833500	C00652	ko00053
Zmgn000173	149.05	75.01	150.053	C5H10O5	[M-H]-	D-Ribose	Others	Saccharides and Alcohols	50-69-1	3	102870	118790	93182	38853	35288	37335	86273	71850	76842	127940	154060	124680	53602	67503	71388	C00121	ko00030,ko01100,ko02010
MWSmce676	149.05	59.01	150.053	C5H10O5	[M-H]-	D-Arabinose	Others	Saccharides and Alcohols	28697-53-2	3	373900	395590	397230	194660	179160	195830	274030	260010	257640	346950	329800	388320	235590	235710	241710	C00216	ko00040,ko00053
MWSmce199	149.05	59.02	150.053	C5H10O5	[M-H]-	L-Xylose	Others	Saccharides and Alcohols	609-06-3	3	370980	360060	371150	186390	206130	170330	268970	207960	260190	314010	347540	370090	237650	218290	233470	C01510	--
mws0437	151.06	71	152.068	C5H12O5	[M-H]-	D-Arabitol	Others	Saccharides and Alcohols	488-82-4	3	34620	37694	35316	34856	42665	37669	29603	47470	42471	59838	40315	40620	32219	29695	47653	C01904	ko00040,ko01100
pme0513	151.06	59	152.068	C5H12O5	[M-H]-	Xylitol	Others	Saccharides and Alcohols	87-99-0	3	24869	34547	31360	33622	27106	37884	31026	36805	45383	46996	40696	55884	29662	20861	31060	C00379	ko00040,ko01100,ko02010
mws0438	151.06	59	152.068	C5H12O5	[M-H]-	L-Arabitol	Others	Saccharides and Alcohols	7643-75-6	3	37090	44919	50016	38286	39412	43745	54097	43633	44808	48874	55813	49162	40284	34890	39229	C00532	ko00040,ko01100
mws0213	151.06	71	152.068	C5H12O5	[M-H]-	Ribitol	Others	Saccharides and Alcohols	488-81-3	3	38617	63708	44280	32648	47895	39972	39736	41206	57006	57220	56066	54201	31590	48682	45122	C00474	ko00040,ko00740,ko01100
pmf0175	157.16	157.2	158.167	C10H22O	[M-H]-	2-Decanol*	Others	Saccharides and Alcohols	1120-06-5	3	15896000	15950000	16754000	12365000	13413000	13025000	13913000	13769000	15633000	15659000	15831000	14338000	14232000	15400000	16044000	--	--
pmf0174	157.16	157.2	158.167	C10H22O	[M-H]-	1-Decanol*	Others	Saccharides and Alcohols	112-30-1	3	14589000	15618000	16017000	11867000	13606000	12681000	13484000	13545000	15008000	14484000	15361000	13977000	14221000	14821000	14881000	C01633	--
MWS0559	161.05	71.01	162.053	C6H10O5	[M-H]-	1,6-anhydro-β-D-glucose	Others	Saccharides and Alcohols	498-07-7	3	410810	468490	408240	238390	245670	248880	386160	332220	374210	485900	517860	529220	283190	317000	366950	--	--
pme2529	163.2	101	164.068	C6H12O5	[M-H]-	1,5-Anhydro-D-glucitol	Others	Saccharides and Alcohols	154-58-5	3	9	9	9	78456	22917	36536	43751	87612	76310	98822	117920	71872	36495	27370	35768	C07326	--
mws0344	165.04	75	166.048	C5H10O6	[M-H]-	D-Xylonic acid	Others	Saccharides and Alcohols	526-91-0	1	1005300	1102200	981200	1985600	1997600	2006800	4988100	4330600	5005700	9956500	8606800	8681200	2552100	2284500	2895500	C00502	ko00040,ko01100
MWSmce165	165.08	59.02	166.084	C6H14O5	[M-H]-	L-Fucitol	Others	Saccharides and Alcohols	13074-06-1	2	71943	83653	69710	149480	155050	157530	313860	348850	353150	585920	624060	563040	161040	176610	195180	--	--
Zmzn000078	168.99	78.96	169.998	C3H7O6P	[M-H]-	Dihydroxyacetone phosphate	Others	Saccharides and Alcohols	57-04-5	3	759900	756860	831900	881210	853680	855430	577420	548360	574060	729720	656120	738320	687350	726520	592250	C00111	ko00010,ko00040,ko00051,ko00052,ko00561,ko00562,ko00564,ko00640,ko00710,ko00760,ko01100,ko01110,ko01200,ko01230
pme1021	177.14	99	178.048	C6H10O6	[M-H]-	D-Glucono-1,5-lactone	Others	Saccharides and Alcohols	90-80-2	3	62790	89099	96088	31761	49633	44564	78485	56236	73301	100710	106570	124860	67392	40318	57182	C00198	ko00030,ko01100,ko01110,ko01200
MWSmce576	179.06	59.01	180.063	C6H12O6	[M-H]-	L-Glucose	Others	Saccharides and Alcohols	921-60-8	1	15949000	16761000	16024000	9634600	8870900	9322400	15292000	14138000	15741000	18579000	17303000	17249000	10684000	12872000	12986000	--	--
pmf0139	179.06	59	180.063	C6H12O6	[M-H]-	D-Galactose	Others	Saccharides and Alcohols	59-23-4	3	7992400	8930800	8281500	6984900	5942500	5894600	10452000	9843300	9262000	12688000	13634000	13709000	6180200	5747300	6518300	C00124	ko00052,ko01100
mws1164	179.06	59.01	180.063	C6H12O6	[M-H]-	D-Fructose	Others	Saccharides and Alcohols	57-48-7	1	16593000	15906000	16497000	9131600	9072800	9951000	16223000	14477000	14872000	16236000	16688000	17949000	11752000	13382000	12885000	C05003	--
pmf0138	179.06	59	180.063	C6H12O6	[M-H]-	D-Mannose	Others	Saccharides and Alcohols	3458-28-4	3	18215000	16514000	17881000	10324000	10792000	10738000	16745000	16120000	16712000	19030000	23196000	20127000	13182000	14683000	15221000	C00159	ko00051,ko00052,ko00520,ko01100,ko02010
Hmln000297	179.05	59.01	180.063	C6H12O6	[M-H]-	Inositol	Others	Saccharides and Alcohols	87-89-8	1	14871000	16119000	15292000	9306400	9733200	9359900	14548000	14700000	15004000	16750000	18631000	18847000	11506000	13837000	12520000	C00137	ko00052,ko00053,ko00562,ko01100,ko01110,ko02010,ko04070
mws4170	179.06	59.01	180.063	C6H12O6	[M-H]-	D-Glucose	Others	Saccharides and Alcohols	50-99-7	1	15707000	16012000	17276000	10108000	8443500	10086000	16437000	14134000	15932000	18276000	19166000	17110000	12480000	14159000	12877000	C00031	ko00010,ko00030,ko00052,ko00500,ko00520,ko00524,ko00901,ko01100,ko01110,ko02010
mws0214	181.07	71	182.079	C6H14O6	[M-H]-	D-Sorbitol	Others	Saccharides and Alcohols	50-70-4	1	5299700	5917200	5178700	15380000	15561000	16103000	15630000	16172000	15956000	21040000	19104000	19856000	11391000	11037000	13482000	C00794	ko00051,ko00052,ko01100,ko02010
pme2237	181.07	101	182.079	C6H14O6	[M-H]-	Dulcitol	Others	Saccharides and Alcohols	608-66-2	1	10073000	10225000	10800000	25650000	23715000	25999000	29153000	26602000	29504000	29918000	31482000	33638000	18090000	22065000	19740000	C01697	ko00052,ko01100
mws1155	181.07	101.02	182.079	C6H14O6	[M-H]-	D-Mannitol	Others	Saccharides and Alcohols	69-65-8	1	2114200	2278900	2224900	6014600	6073100	6156300	7075900	6686900	7171400	7384100	8203100	8513800	4582100	4646900	5264800	C00392	ko00051,ko01100,ko02010
MWSslk235	181.07	59.01	182.079	C6H14O6	[M-H]-	Allitol	Others	Saccharides and Alcohols	488-44-8	1	8432300	8428000	8769400	24197000	22747000	22322000	23382000	25345000	24795000	30113000	28552000	30809000	16724000	17081000	19852000	--	--
mws1189	193.04	72.8	194.033	C6H10O7	[M-H]-	D-Galacturonic acid	Others	Saccharides and Alcohols	685-73-4	3	66839	59150	66867	159930	147980	140380	148180	149020	183620	256430	293580	257210	174560	105390	138220	C00333	ko00040,ko00053,ko00520,ko01100,ko01240,ko02010
pme3705	193.04	73	194.043	C6H10O7	[M-H]-	D-Glucoronic acid	Others	Saccharides and Alcohols	6556-12-3	3	110530	71600	88575	160240	158070	155440	135220	259390	199690	260450	311340	278620	157390	177220	222080	C00191	ko00040,ko00053,ko00520,ko00562,ko01100,ko01240
pme0534	195.05	74.9	196.058	C6H12O7	[M-H]-	Gluconic acid	Others	Saccharides and Alcohols	526-95-4	1	1073100	1071200	1049200	1384800	1491700	1339200	1795600	1915300	1933200	2763900	2562200	2667600	1084400	1403100	1652100	C00257	ko00030,ko01100,ko01110,ko01200
Zmzn000079	199	78.96	200.009	C4H9O7P	[M-H]-	D-Erythrose-4-phosphate	Others	Saccharides and Alcohols	585-18-2	3	177860	170070	176930	194750	212390	267670	94038	107690	86218	131460	116050	124630	143800	153320	153300	C00279	ko00030,ko00400,ko00710,ko00750,ko00998,ko01100,ko01110,ko01200,ko01230,ko01240
Zmyn000108	209.03	85.03	210.038	C6H10O8	[M-H]-	D-Saccharic acid	Others	Saccharides and Alcohols	87-73-0	1	128890	121960	99411	176730	181030	220540	122130	137380	206500	137210	107550	97259	114260	145790	161130	C00818	ko00053,ko01100
Zmpn000199	209.03	85.03	210.038	C6H10O8	[M-H]-	D-Galactaric acid	Others	Saccharides and Alcohols	526-99-8	2	153420	146260	185350	233270	212420	195960	190740	155540	203280	143860	151540	124850	161210	188790	176300	C00879	ko00053,ko01100
Hmcn000192	209.07	59.01	210.073	C7H14O7	[M-H]-	Sedoheptulose	Others	Saccharides and Alcohols	3019-74-7	2	116550	152130	151760	84261	91476	82828	84828	38314	61112	84230	122770	116020	39252	57196	66485	C02076	ko00710,ko01100
mws4174	222.1	138	221.09	C8H15NO6	[M+H]+	N-Acetyl-D-mannosamine	Others	Saccharides and Alcohols	7772-94-3	3	29469	49776	50776	26287	28743	21857	75033	47042	79225	36773	23637	19702	37012	32900	30759	C00645	ko00520,ko01100
mws2608	222.1	84.05	221.09	C8H15NO6	[M+H]+	N-Acetyl-D-galactosamine	Others	Saccharides and Alcohols	1811-31-0	3	21938	51615	27136	24998	31759	32814	61523	41322	30023	27398	18140	6484.5	30986	25666	13073	C01132	ko00052,ko01100
pme2755	222	144	221.09	C8H15NO6	[M+H]+	N-Acetyl-D-glucosamine	Others	Saccharides and Alcohols	7512-17-6	3	367190	363210	338710	336030	302010	297100	278170	269720	274930	241760	209910	236150	292140	276270	294960	C00140	ko00520,ko01100,ko02010
Zmyn000110	258.04	78.96	259.046	C6H14NO8P	[M-H]-	D-Glucosamine 1-phosphate	Others	Saccharides and Alcohols	2152-75-2	3	11646	10273	9857.6	11139	14789	14763	8534.4	9439.2	4247.2	5366.8	8994.7	7621.3	7586.5	8977.4	13065	C06156	ko00520,ko01100
MWS2442	259.02	96.97	260.03	C6H13O9P	[M-H]-	D-Fructose 6-Phosphate	Others	Saccharides and Alcohols	643-13-0	1	6585400	6010800	6277700	10395000	11185000	10932000	3357400	2893700	2648700	4717100	4234300	4304400	5589100	6540800	6721200	C00085	ko00052,ko00500,ko00710,ko01100,ko01110,ko01200
mws1090	259.02	97	260.03	C6H13O9P	[M-H]-	Glucose-1-phosphate	Others	Saccharides and Alcohols	59-56-3	1	8975700	8478100	9769900	16348000	15996000	15141000	4666500	4421200	3983500	6328400	6377200	6135800	7720500	9387100	9722100	C00103	ko00010,ko00040,ko00052,ko00500,ko00520,ko00523,ko00561,ko01100,ko01110,ko01240
mws0866	259.02	97	260.03	C6H13O9P	[M-H]-	D-Glucose 6-phosphate	Others	Saccharides and Alcohols	56-73-5	1	10661000	9293600	10539000	16849000	16719000	16682000	4919000	4785100	4654700	7593800	6998600	6965200	8608600	9538600	10248000	C00092	ko00500,ko00524,ko00562,ko00998,ko01100,ko01110
Zmpn000095	261.04	78.96	262.045	C6H15O9P	[M-H]-	Sorbitol-6-phosphate	Others	Saccharides and Alcohols	20479-58-7	1	204400	201540	208710	438490	429750	422610	421400	507580	542770	773980	819430	744070	380630	444330	549850	C01096	ko00051,ko01100
pmb3081	289	97	290.004	C6H11PO11	[M-H]-	Glucarate O-Phosphoric acid	Others	Saccharides and Alcohols	-	3	6924900	7371400	9237100	2471100	2976100	2406200	1897500	1788400	1557800	872400	835620	854780	3777200	4328500	3363300	--	--
pme3163	289	97	290.04	C7H15O10P	[M-H]-	D-Sedoheptuiose 7-phosphate	Others	Saccharides and Alcohols	2646-35-7	3	3728400	3662600	4851400	1457400	1552900	1355000	1111200	894370	632910	415370	579270	464570	2109400	2337800	2218600	--	--
Lmqn000351	325.11	59.01	326.121	C12H22O10	[M-H]-	Rutinose	Others	Saccharides and Alcohols	90-74-4	2	9	9	9	8936	13926	12171	9	9	9	9	9	9	10618	7094.8	8033.8	C08247	--
Lmqn000432	333.06	333.06	334.067	C9H19O11P	[M-H]-	1-(sn-Glycero-3-phospho)-1D-myo-inositol	Others	Saccharides and Alcohols	-	2	536960	561650	604180	794170	660650	679730	310100	207500	277280	9	9	9	335790	429510	461550	--	--
Zmyn000083	338.99	78.96	339.996	C6H14O12P2	[M-H]-	D-Glucose 1,6-bisphosphate	Others	Saccharides and Alcohols	10139-18-1	2	451970	569750	534750	265700	271060	253330	203700	222890	216330	261560	246350	251220	270110	318920	411120	C01231	ko00500,ko01100
mws1333	341.11	113	342.116	C12H22O11	[M-H]-	Melibiose	Others	Saccharides and Alcohols	585-99-9	1	754320	866350	1076600	1817500	1705600	1939900	2451200	2082900	2402100	2014300	2056500	2228700	1569600	1530300	1572100	C05402	ko00052,ko01100,ko02010
pme0519	341.11	119.03	342.116	C12H22O11	[M-H]-	D-Sucrose	Others	Saccharides and Alcohols	57-50-1	1	1165800	1754700	1320100	3090900	5282500	3218200	4031800	4483000	3881800	6130600	6220300	5182700	2778400	2251100	4152600	C00089	ko00052,ko00500,ko01100,ko01110,ko02010
mws1080	341.11	179	342.116	C12H22O11	[M-H]-	Galactinol	Others	Saccharides and Alcohols	3687-64-7	1	3624300	3248500	3635400	10291000	9908700	12758000	13464000	13677000	12254000	17183000	15306000	12295000	8411800	9225600	9029100	C01235	ko00052,ko01100
Lmsn000381	341.11	89.02	342.116	C12H22O11	[M-H]-	D-Maltose	Others	Saccharides and Alcohols	69-79-4	1	774070	978620	1063100	3970000	2685000	3934100	2900800	2534400	3987600	9	9	9	1501700	2115100	3383200	C01971	--
MWSmce203	341.12	73.03	342.116	C12H22O11	[M-H]-	D-Cellobiose	Others	Saccharides and Alcohols	528-50-7	3	9	9	9	56256	82925	41055	58627	56386	61910	121960	57234	76159	59599	56580	82194	--	--
mws0264	341.11	119	342.116	C12H22O11	[M-H]-	D-Trehalose	Others	Saccharides and Alcohols	99-20-7	1	709730	755680	708870	1190800	2414500	1509500	2695700	1776200	1987800	2703500	2704600	1884200	1116800	1044400	1527200	C01083	ko00500,ko01100,ko01110,ko02010
MA10039641	341.11	89.02	342.116	C12H22O11	[M-H]-	Lactobiose	Others	Saccharides and Alcohols	63-42-3	1	1363400	1103900	1830700	2991900	4582500	4790700	4254000	4979400	4694600	4666700	4688300	4890500	2429800	2394700	3624200	C00243	ko00052,ko01100,ko02010
mws5038	341.11	89.02	342.116	C12H22O11	[M-H]-	Isomaltulose	Others	Saccharides and Alcohols	13718-94-0	1	881640	1502900	994840	3706100	4597300	3315600	4341800	3426700	3320700	5215200	6416600	4499500	3121700	2225400	1944600	C01742	--
MWS1983	343.12	89.03	344.132	C12H24O11	[M-H]-	Maltitol	Others	Saccharides and Alcohols	585-88-6	3	73326	109840	76540	300180	285820	316940	411060	294800	412160	454460	438900	657990	203090	215690	206310	--	--
MWSmce484	405.12	137.02	406.126	C20H22O9	[M-H]-	Astringin	Others	Saccharides and Alcohols	29884-49-9	3	9673.5	13720	10182	63905	67419	61007	124190	75895	115690	125780	97099	136860	70304	59419	96019	C10245	--
mws2523	421.08	241.1	422.083	C12H23O14P	[M-H]-	Trehalose 6-phosphate	Others	Saccharides and Alcohols	4484-88-2	1	97259	112390	111600	365960	353160	341290	360320	372110	364270	471780	482630	471220	250020	275620	337520	C00689	ko00500,ko01100,ko01110
pme2125	503.16	179	504.169	C18H32O16	[M-H]-	Raffinose	Others	Saccharides and Alcohols	512-69-6	3	42730	38708	37430	69986	31519	75827	44076	69658	41748	9	9	9	35365	29114	43164	C00492	ko00052,ko01100,ko02010
MWS0442	527.16	365.1	504.169	C18H32O16	[M+Na]+	Maltotriose	Others	Saccharides and Alcohols	1109-28-0	3	74845	99255	62430	30666	41142	41846	36034	37087	44126	27008	17196	25832	55572	48902	47560	C01835	ko02010
pmb2653	649.1	145	650.227	C24H42O20	[M-H]-	DMelezitose O-rhamnoside	Others	Saccharides and Alcohols	-	3	5887	6660.8	9817.8	14473	9764	4687	9	9	9	9	9	9	7713.2	8599.5	7235.2	--	--
pmb0864	426.26	285.24	425.254	C19H40NO7P	[M+H]+	LysoPE 14:0	Lipids	LPE	-	3	12516	14144	12770	19546	18319	20059	15274	14791	21751	19630	21194	21057	17756	19874	18169	--	--
Lmhp008337	426.26	285.24	425.254	C19H40NO7P	[M+H]+	LysoPE 14:0(2n isomer)	Lipids	LPE	-	3	13961	13166	12350	16055	16160	21473	16247	19267	20153	21604	21524	19916	16760	16803	17998	--	--
Lmhp008885	440.28	299.26	439.27	C20H42NO7P	[M+H]+	LysoPE 15:0(2n isomer)	Lipids	LPE	-	2	32453	40250	40857	53637	57228	53160	32637	32743	46424	42799	40243	42508	38155	45776	44608	--	--
Lmhp009187	440.28	299.26	439.27	C20H42NO7P	[M+H]+	LysoPE 15:0	Lipids	LPE	-	2	42886	38940	42145	58260	60324	65379	35309	32332	42831	40331	42016	41463	38270	45687	44656	--	--
Lmhp007836	448.25	307.23	447.239	C21H38NO7P	[M+H]+	LysoPE 16:3	Lipids	LPE	-	3	767.81	1189.2	434.47	5785	7311.1	6828.3	12779	13389	14558	6875.3	6889.3	6733.5	6470.1	7881.7	7204.7	--	--
Lmhp008763	452.28	311.26	451.27	C21H42NO7P	[M+H]+	LysoPE 16:1(2n isomer)	Lipids	LPE	-	3	35567	33591	30678	185480	257330	225350	369750	321050	367150	126960	133130	128010	181960	211310	206660	--	--
pmb0876	454.29	313.27	453.286	C21H44NO7P	[M+H]+	LysoPE 16:0	Lipids	LPE	53862-35-4	1	5512300	5549000	5313700	8920200	10108000	10390000	6634000	6684900	7009400	6956000	7410900	7612600	7027700	7232100	7567400	--	--
pmd0160	454.29	313.27	453.286	C21H44NO7P	[M+H]+	LysoPE 16:0(2n isomer)	Lipids	LPE	-	1	174990	180490	183690	219160	256310	238630	330740	319370	334070	169470	170790	189680	219540	221250	247530	--	--
Lmhp009769	466.29	325.27	465.286	C22H44NO7P	[M+H]+	LysoPE 17:1	Lipids	LPE	-	3	6552.2	5021.2	5562.7	9822.8	12206	10003	4656.5	4650.1	7428.5	4260.3	4807.5	5688.5	6168	7295.7	8156.7	--	--
Lmhp009464	466.29	325.27	465.286	C22H44NO7P	[M+H]+	LysoPE 17:1(2n isomer)	Lipids	LPE	-	3	8635.9	8820.3	10584	36769	54995	59323	36258	34539	40818	7562.1	5035.2	6734.2	25511	19289	29949	--	--
Lmhp008801	476.28	335.26	475.27	C23H42NO7P	[M+H]+	LysoPE 18:3	Lipids	LPE	-	1	8620300	8699400	8626800	9767100	13687000	12224000	8657400	7191900	8196600	1868900	2107700	1819300	7436700	8275700	7645200	--	--
Lmhp008589	476.28	335.26	475.27	C23H42NO7P	[M+H]+	LysoPE 18:3(2n isomer)	Lipids	LPE	-	1	8671300	8544900	8841600	10416000	14199000	12992000	7804600	7908400	8377300	2125800	2123200	2168300	7520700	8066400	8761600	--	--
pmb0874	478.29	337.27	477.286	C23H44NO7P	[M+H]+	LysoPE 18:2(2n isomer)	Lipids	LPE	-	2	26686000	27415000	28173000	36891000	44118000	44024000	40616000	35517000	36729000	19618000	20140000	19408000	30816000	34758000	34979000	--	--
pmb0856	480.31	339.29	479.301	C23H46NO7P	[M+H]+	LysoPE 18:1(2n isomer)	Lipids	LPE	-	3	160300	148690	156540	1083700	1398900	1391200	718900	677790	740210	185210	164700	180190	541750	577180	579220	--	--
mws0289	480.31	339.29	479.301	C23H46NO7P	[M+H]+	LysoPE 18:1	Lipids	LPE	89576-29-4	3	41366	42312	36882	108590	150050	118700	58995	47084	48373	172840	222190	207690	75118	96874	109520	--	--
pmb0883	482.32	341.31	481.317	C23H48NO7P	[M+H]+	LysoPE 18:0	Lipids	LPE	69747-55-3	3	87540	86271	85547	109010	109520	114830	74694	82757	95498	72195	72616	67842	90280	82342	90520	--	--
pmd0130	468.31	184.07	467.301	C22H46NO7P	[M+H]+	LysoPC 14:0	Lipids	LPC	20559-16-4	3	111340	123510	106870	142110	156200	161310	111340	112100	131350	133350	134570	133780	118930	139810	126960	--	--
pmb2260	480.31	184.07	479.301	C23H46NO7P	[M+H]+	LysoPC 15:1	Lipids	LPC	-	3	25274	29222	29842	61174	77418	81944	182940	153970	203420	84782	82594	88451	81370	85553	105550	--	--
pmb2319	482.32	184.07	481.317	C23H48NO7P	[M+H]+	LysoPC 15:0	Lipids	LPC	108273-89-8	1	195680	199720	212610	316290	327760	328710	182670	183340	196720	202030	182160	208590	195590	214290	257270	--	--
Lmhp009129	482.32	184.07	481.317	C23H48NO7P	[M+H]+	LysoPC 15:0(2n isomer)	Lipids	LPC	-	1	18248	15386	22629	110860	119510	140140	922120	866080	953820	194400	162350	178260	279530	319040	315320	--	--
pmb0863	492.31	184.07	491.301	C24H46NO7P	[M+H]+	LysoPC 16:2(2n isomer)	Lipids	LPC	-	3	137410	138280	138410	391070	490430	524260	1656900	1485800	1447600	1320800	1269600	1283700	703720	814800	908120	--	--
Lmhp008833	494.32	184.07	493.317	C24H48NO7P	[M+H]+	LysoPC 16:1(2n isomer)	Lipids	LPC	-	1	880170	904750	771580	3889000	4795300	4677900	6435100	5921700	5958000	2727300	2570100	2602600	2974500	3551300	3645000	--	--
pmp001270	494.32	184.07	493.317	C24H48NO7P	[M+H]+	LysoPC 16:1	Lipids	LPC	76790-27-7	1	901140	887490	778270	3910900	4660100	4861000	6228900	5949600	6059200	2693400	2592400	2647300	3112600	3689800	3715400	--	--
pmd0132	496.34	184.07	495.332	C24H50NO7P	[M+H]+	LysoPC 16:0(2n isomer)	Lipids	LPC	-	1	1322100	1302200	1304700	7170600	9220700	8934600	60130000	58298000	59712000	12287000	11443000	12157000	21089000	24434000	24237000	--	--
pmb0855	496.34	184.07	495.332	C24H50NO7P	[M+H]+	LysoPC 16:0	Lipids	LPC	17364-16-8	1	32156000	32358000	31701000	53752000	60146000	57133000	41379000	36066000	42395000	40615000	40535000	42524000	39883000	44515000	45343000	--	--
Lmhp008718	506.32	184.07	505.317	C25H48NO7P	[M+H]+	LysoPC 17:2	Lipids	LPC	-	2	793300	796820	831150	979950	1186500	1246300	1026600	946310	978870	546090	534660	544760	803170	929800	949400	--	--
Lmhp009590	508.34	184.07	507.332	C25H50NO7P	[M+H]+	LysoPC 17:1	Lipids	LPC	-	1	300870	303000	293810	856040	1071600	1075000	834130	785550	986410	204150	178550	205750	536820	595870	652210	--	--
pmb2406	510.36	184.07	509.348	C25H52NO7P	[M+H]+	LysoPC 17:0	Lipids	LPC	50930-23-9	2	17993	16582	20412	73590	94102	90652	715220	656280	742440	104280	103530	99158	185280	220830	223200	--	--
Lmhp010515	510.36	184.07	509.348	C25H52NO7P	[M+H]+	LysoPC 17:0(2n isomer)	Lipids	LPC	-	2	22288	23715	22067	98041	138980	138010	941630	936360	1009700	151080	148060	152460	260480	307320	317280	--	--
Hmqp006235	516.3	184.07	515.297	C26H46NO7P	[M+H]+	LysoPC 18:4	Lipids	LPC	-	2	71247	82688	81072	61672	86204	89084	74057	77631	80122	66717	69790	59278	56078	75338	72268	--	--
pmb0865	518.32	184.07	517.317	C26H48NO7P	[M+H]+	LysoPC 18:3(2n isomer)	Lipids	LPC	-	1	27431000	25815000	27674000	24789000	29308000	28976000	19335000	16185000	18140000	6174600	6124700	6639100	18675000	20405000	22189000	--	--
pmp001251	520.34	184.07	519.332	C26H50NO7P	[M+H]+	LysoPC 18:2(2n isomer)	Lipids	LPC	-	1	1583400	1524400	1544600	1941000	2550500	2254400	1982700	1754100	1943000	1212200	1147500	1155100	1659800	1760400	1754900	--	--
Lmhp010190	522.36	184.07	521.348	C26H52NO7P	[M+H]+	LysoPC 18:1(2n isomer)	Lipids	LPC	-	1	6177100	5883200	6203800	38534000	46825000	46635000	48449000	44358000	46337000	7360100	7187200	7565900	26930000	29111000	30525000	--	--
mws0126	524.37	184.07	523.364	C26H54NO7P	[M+H]+	LysoPC 18:0	Lipids	LPC	19420-57-6	1	2036500	1962300	2113400	2838100	3498600	2814400	2246600	2228400	2473200	2042000	2022300	2176600	2007800	2384400	2489200	--	--
pmd0136	524.37	184.07	523.364	C26H54NO7P	[M+H]+	LysoPC 18:0(2n isomer)	Lipids	LPC	-	1	104570	102340	96458	295310	366660	354670	1885200	2009100	1959200	456220	450300	461050	570580	677660	749580	--	--
Lmhp007840	534.36	184.07	533.348	C27H52NO7P	[M+H]+	LysoPC 19:2	Lipids	LPC	-	3	82601	75787	83122	111100	133160	134180	99085	86506	97658	49062	64952	52808	76040	87048	99276	--	--
Lmhp007598	534.36	184.07	533.348	C27H52NO7P	[M+H]+	LysoPC 19:2(2n isomer)	Lipids	LPC	-	3	87105	81552	85757	119840	131230	141990	96395	83174	101480	53170	49669	49397	74805	93307	92958	--	--
Lmhp010908	536.37	184.07	535.364	C27H54NO7P	[M+H]+	LysoPC 19:1	Lipids	LPC	-	3	12831	15632	10039	23997	39078	28489	50409	47835	41404	14428	17226	20688	22989	19957	22764	--	--
pmb2228	538.39	184.07	537.379	C27H56NO7P	[M+H]+	LysoPC 19:0	Lipids	LPC	108273-88-7	3	8310.3	9088.2	8949.6	35580	44309	41216	21471	20090	18277	4020	3919.3	3570.4	16180	17938	18876	--	--
Lmhp009890	546.36	184.07	545.348	C28H52NO7P	[M+H]+	LysoPC 20:3	Lipids	LPC	1199257-41-4	3	35961	31882	40509	36642	36851	41562	9	9	9	9	9	7011.9	14054	30911	20427	--	--
pmd0146	548.37	184.07	547.364	C28H54NO7P	[M+H]+	LysoPC 20:2(2n isomer)	Lipids	LPC	-	3	26219	28030	30383	29643	42704	25843	60407	61293	52929	43632	46663	42371	34852	43331	45267	--	--
pmd0147	548.37	184.07	547.364	C28H54NO7P	[M+H]+	LysoPC 20:2	Lipids	LPC	-	3	128350	110730	138050	50616	48528	53520	17904	17429	19722	29363	29424	31685	49193	60300	61616	--	--
Lmhp011549	550.39	184.07	549.379	C28H56NO7P	[M+H]+	LysoPC 20:1	Lipids	LPC	-	3	13983	15519	15883	30781	46200	38161	33869	43295	46703	18213	24694	27217	22946	27753	30717	--	--
pmp001264	274.27	256.27	273.267	C16H35NO2	[M+H]+	Hexadecylsphingosine	Lipids	Sphingolipids	-	1	9757600	14552000	13511000	8482800	12204000	9762200	9641100	17194000	9210000	9502100	10997000	8250700	9438600	11123000	12441000	--	--
MA10012327	300.29	60.04	299.282	C18H37NO2	[M+H]+	D-Sphingosine	Lipids	Sphingolipids	123-78-4	3	22836	22632	19619	11392	7454	10773	6364.2	7984.8	7099.2	4411.1	4855.7	4171.8	8512.9	13061	10477	C00319	ko00600,ko01100
mws0120	258.11	104.11	257.103	C8H20NO6P	[M+H]+	Choline Alfoscerate	Lipids	PC	28319-77-9	3	810490	741680	697810	849320	742730	797650	2685900	2350000	2898600	528370	529360	549260	1046100	1185100	1227500	C00670	ko00564,ko00565
pmb0168	700.49	184.4	699.484	C38H70NO8P	[M+H]+	PC 16:1/14:1	Lipids	PC	-	3	301630	231670	229410	54482	47914	48906	9	9	9	9	9	9	64344	71854	89280	--	--
mws0255	112.05	95	111.043	C4H5N3O	[M+H]+	Cytosine	Nucleotides and derivatives	Nucleotides and derivatives	71-30-7	3	146500	147220	175880	64516	48784	86060	51846	87192	80783	58909	79900	76105	65105	68038	120710	C00380	ko00240,ko01100
MWS5173	112.05	70.03	111.043	C4H5N3O	[M+H]+	Isocytosine	Nucleotides and derivatives	Nucleotides and derivatives	108-53-2	3	29123	8831.3	23812	38738	16857	34669	29185	37385	43441	21050	22015	33546	23018	17837	29407	--	--
MWS2027	129.03	69	128.022	C4H4N2O3	[M+H]+	Barbituric acid;Malonylurea;2,4,6-Pyrimidinetrione	Nucleotides and derivatives	Nucleotides and derivatives	67-52-7	2	1678400	1728000	2050400	8504700	8370700	10305000	7243700	9122300	7895000	2720200	2959500	4160700	4911600	5060100	6290500	C00813	ko00240,ko01100
pme0040	136.06	119	135.054	C5H5N5	[M+H]+	Adenine	Nucleotides and derivatives	Nucleotides and derivatives	73-24-5	2	238970	302180	300450	197590	237840	217210	448320	379300	566030	1354300	1337400	1285400	400680	353630	403420	C00147	ko00230,ko00908,ko01100
pme0033	137.05	119	136.039	C5H4N4O	[M+H]+	Hypoxanthine	Nucleotides and derivatives	Nucleotides and derivatives	68-94-0	3	10548	7523.1	8030.2	9261.8	11557	11276	22222	26186	29745	19738	17153	18769	13192	14411	16983	C00262	ko00230,ko01100
pme1109	152.06	135	151.049	C5H5N5O	[M+H]+	Guanine	Nucleotides and derivatives	Nucleotides and derivatives	73-40-5	2	46282	38518	47668	20402	16335	11527	17545	18829	14901	68620	75023	59836	23780	32462	28653	C00242	ko00230,ko01100
pme0256	151.03	151	152.033	C5H4N4O2	[M-H]-	Xanthine	Nucleotides and derivatives	Nucleotides and derivatives	69-89-6	3	13192	16830	27052	9	9	9	43052	25730	34179	25155	33598	55181	13445	29994	27827	C00385	ko00230,ko00232,ko01100,ko01110
MWS2984	153.05	136.03	152.045	C4H4N6O	[M+H]+	8-Azaguanine	Nucleotides and derivatives	Nucleotides and derivatives	134-58-7	2	21163	12622	23176	19463	12908	19548	28762	24581	28445	30951	38454	27632	13639	20991	25510	--	--
MWSslk102	155.01	119.04	154.005	C5H3ClN4	[M+H]+	6-Chloropurine	Nucleotides and derivatives	Nucleotides and derivatives	87-42-3	3	109250	114810	116070	116530	115880	112390	120230	109110	110890	114020	117230	113260	94980	124900	113790	--	--
pmc0274	167.1	121.1	166.031	C6H6N4S	[M+H]+	6-Methylmercaptopurine	Nucleotides and derivatives	Nucleotides and derivatives	50-66-8	3	24094000	24263000	24470000	8788100	8202400	8962400	9435300	8451000	8968300	5683600	5623500	5651500	11244000	13240000	13916000	C16614	--
mws0663	181.07	124	180.065	C7H8N4O2	[M+H]+	1,7-Dimethylxanthine	Nucleotides and derivatives	Nucleotides and derivatives	611-59-6	2	2035.7	2545.9	3305.9	9666.6	8642.9	9658.5	28417	20616	21776	13579	12705	14172	12455	12831	10724	C13747	ko00232,ko01100,ko01110
pmb2507	213.1	97	214.024	C5H11O7P	[M-H]-	2-Deoxyribose-1-phosphate	Nucleotides and derivatives	Nucleotides and derivatives	17210-42-3	3	9	9	9	24190	22041	43245	214720	220950	229400	322360	328050	358420	73384	71502	76010	C00672	ko00030,ko00240,ko01100
mws0984	236.08	164.06	237.086	C9H11N5O3	[M-H]-	L-Sepiapterin	Nucleotides and derivatives	Nucleotides and derivatives	17094-01-8	2	14482	18554	14693	26345	22816	20170	23075	24263	21825	26588	23779	16797	21534	22657	24626	C00835	ko00790,ko01100
pme3732	244.09	112	243.086	C9H13N3O5	[M+H]+	Cytidine	Nucleotides and derivatives	Nucleotides and derivatives	65-46-3	3	306860	337560	349660	59096	53027	49343	36831	36462	42106	80470	39373	62970	107760	131530	141180	C00475	ko00240,ko01100,ko02010
ML10180524	244.09	112.05	243.086	C9H13N3O5	[M+H]+	Cytarabine	Nucleotides and derivatives	Nucleotides and derivatives	147-94-4	3	173860	145490	169880	17560	14381	17701	12431	15501	17267	71874	38249	48104	34206	43091	49383	C02961	--
mws0248	243.06	110	244.07	C9H12N2O6	[M-H]-	Uridine	Nucleotides and derivatives	Nucleotides and derivatives	58-96-8	3	18452	18363	22780	38674	45859	38112	65402	57100	48953	28995	42786	62487	30370	53781	49756	C00299	ko00240,ko01100,ko02010
MWSmce295	245.07	113.03	244.07	C9H12N2O6	[M+H]+	1-beta-D-Arabinofuranosyluracil	Nucleotides and derivatives	Nucleotides and derivatives	3083-77-0	2	56335	42188	43644	56222	73442	75620	62445	54175	32026	21917	35091	17107	48211	61767	68777	C16908	--
pme1184	268.1	152	267.097	C10H13N5O4	[M+H]+	2'-Deoxyguanosine	Nucleotides and derivatives	Nucleotides and derivatives	961-07-9	3	13583	11331	14378	7635.5	10076	7142.2	10940	6998	6958.4	31733	28617	28569	16780	12565	16668	C00330	ko00230,ko01100,ko02010
pme0230	268.1	136.06	267.097	C10H13N5O4	[M+H]+	Adenosine	Nucleotides and derivatives	Nucleotides and derivatives	58-61-7	1	13207000	14216000	13525000	6556100	6461400	7453800	5013900	4709400	5225400	1586900	1741200	1817600	6659100	7106800	7142000	C00212	ko00230,ko01100,ko02010
pme1119	269.09	137	268.081	C10H12N4O5	[M+H]+	Inosine	Nucleotides and derivatives	Nucleotides and derivatives	58-63-9	3	39782	42635	39307	45517	45687	48877	44957	62429	72448	83355	68696	56448	46440	50914	62079	C00294	ko00230,ko01100,ko02010
Hmhp001812	282.12	136.06	281.112	C11H15N5O4	[M+H]+	2'-O-Methyladenosine	Nucleotides and derivatives	Nucleotides and derivatives	2140-79-6	3	61715	68494	70629	46369	45895	38626	90798	78604	96929	51647	55209	63394	59100	61195	59014	--	--
MWS4354	282.12	150.08	281.112	C11H15N5O4	[M+H]+	N6-methyladenosine	Nucleotides and derivatives	Nucleotides and derivatives	1867-73-8	3	12421	12610	14795	13615	7889.3	17352	8889.5	8120.2	9873.5	8552.1	8968	12891	7105.3	12293	10402	--	--
MWSmce333	284.1	152.06	283.092	C10H13N5O5	[M+H]+	Crotonoside; 2-Hydroxyadenosine	Nucleotides and derivatives	Nucleotides and derivatives	1818-71-9	3	151700	140480	144340	117180	130230	118420	113050	121140	83898	131470	123500	192240	94376	108900	122970	C08432	--
pme1178	284.1	152	283.092	C10H13N5O5	[M+H]+	Guanosine	Nucleotides and derivatives	Nucleotides and derivatives	118-00-3	1	1089900	1032700	1100000	910610	990530	863360	809400	815820	813820	1169700	966750	1302200	991810	1161400	1045500	C00387	ko00230,ko01100,ko02010
mws0668	283.07	151	284.076	C10H12N4O6	[M-H]-	Xanthosine	Nucleotides and derivatives	Nucleotides and derivatives	146-80-5	3	40329	39144	40128	60250	50559	58995	156290	137980	119010	190130	223960	178540	73908	100840	104090	C01762	ko00230,ko00232,ko01100,ko01110,ko02010
Lmqp000329	296.07	104.11	295.056	C8H14N3O7P	[M+H]+	5-Aminoimidazole ribonucleotide	Nucleotides and derivatives	Nucleotides and derivatives	25635-88-5	1	457190	293700	427960	328570	338600	434890	1333500	1220500	1097800	251960	279150	252730	478490	540100	588400	--	--
pme1474	298.1	136	297.09	C11H15N5O3S	[M+H]+	5'-Deoxy-5'-(methylthio)adenosine	Nucleotides and derivatives	Nucleotides and derivatives	2457-80-9	1	7265700	8323300	8185400	3922600	3692700	3713200	12421000	12496000	11238000	3113600	3099900	3390600	6381400	6296100	7598500	C00170	ko00270,ko00908,ko01100
pme3967	312.13	180	311.123	C12H17N5O5	[M+H]+	2-(Dimethylamino)guanosine	Nucleotides and derivatives	Nucleotides and derivatives	2140-67-2	2	152910	141500	169250	135740	139190	134540	174810	203080	175700	212080	204310	222240	169860	165570	180790	--	--
Lmcp002302	312.13	180.09	311.123	C12H17N5O5	[M+H]+	N6-(2-Hydroxyethyl)adenosine	Nucleotides and derivatives	Nucleotides and derivatives	4338-48-1	2	127030	99317	123380	123690	123950	111690	181140	182370	176720	175530	171870	199200	141510	155400	166450	--	--
pme3184	332.08	136	331.068	C10H14N5O6P	[M+H]+	2'-Deoxyadenosine-5'-monophosphate	Nucleotides and derivatives	Nucleotides and derivatives	653-63-4	2	38846	35739	50147	95125	78355	76892	109530	119510	110860	86422	115980	95791	70947	76624	82046	C00360	ko00230,ko01100
pmc0066	333.05	137.05	332.052	C10H13N4O7P	[M+H]+	2'-Deoxyinosine-5'-monophosphate	Nucleotides and derivatives	Nucleotides and derivatives	3393-18-8	3	38778	50271	43429	129030	122910	175470	323930	583210	631900	3002300	3516900	3404800	224120	178640	229010	C06196	ko00230
mws0675	335.06	123	334.057	C11H15N2O8P	[M+H]+	β-Nicotinamide mononucleotide	Nucleotides and derivatives	Nucleotides and derivatives	1094-61-7	3	9	9	9	41270	22038	16382	42923	9	9	40450	15447	10930	24787	31759	18204	C00455	ko00760,ko01100
pmb0981	348.07	136	347.063	C10H14N5O7P	[M+H]+	Adenosine 5'-monophosphate	Nucleotides and derivatives	Nucleotides and derivatives	61-19-8	3	568620	667520	702280	260910	387110	375470	498640	470880	564770	1370900	872880	980680	359800	398550	504080	C00020	ko00230,ko00908,ko01100,ko01110,ko01240
pmb0532	349.05	137.3	348.047	C10H13N4O8P	[M+H]+	Inosine 5'-monophosphate	Nucleotides and derivatives	Nucleotides and derivatives	131-99-7	3	38778	41630	56927	17528	27107	27866	38915	32586	35466	99237	89117	65790	27239	22683	26738	C00130	ko00230,ko01100,ko01110,ko01240
pmb0998	364.07	152.1	363.058	C10H14N5O8P	[M+H]+	Guanosine 5'-monophosphate	Nucleotides and derivatives	Nucleotides and derivatives	85-32-5	3	30101	40854	34403	24196	24157	33880	20079	24493	28455	32759	31957	20103	16808	26809	32011	C00144	ko00230,ko01100
pme3337	384.12	252	383.108	C14H17N5O8	[M+H]+	Succinyladenosine	Nucleotides and derivatives	Nucleotides and derivatives	4542-23-8	1	143930	132100	146730	252070	220670	262550	613180	540550	575870	1167100	1094100	1064200	511080	576780	641750	--	--
pmc0281	400.15	136.11	399.139	C15H21N5O8	[M+H]+	Ribosyladenosine	Nucleotides and derivatives	Nucleotides and derivatives	-	3	94935	92797	83758	129350	172950	167630	196830	178980	191500	181260	157660	176980	138400	110210	180030	--	--
pme3007	402.99	159	404.002	C9H14N2O12P2	[M-H]-	Uridine 5'-diphosphate	Nucleotides and derivatives	Nucleotides and derivatives	27821-45-0	3	177150	164710	180820	307920	289410	265890	306580	341160	365570	443220	402020	383020	214110	241410	307240	C00015	ko00240,ko00908,ko01100,ko01240
MWS5083	455.1	96.97	456.105	C17H21N4O9P	[M-H]-	Flavin Single Nucleotide(FMN)	Nucleotides and derivatives	Nucleotides and derivatives	6184-17-4	3	147400	118800	150140	81536	81104	85729	91311	106940	100980	104510	94050	111710	95162	89528	113040	C00061	ko00190,ko00740,ko01100,ko01110,ko01240
pmb2922	565.05	323.1	566.055	C15H24N2O17P2	[M-H]-	Uridine 5'-diphospho-D-glucose	Nucleotides and derivatives	Nucleotides and derivatives	133-89-1	2	2029500	1915200	1958100	1994100	1567800	1745600	1960600	1555000	1305200	2494000	2459500	2475900	711240	1132800	1439800	C00029	ko00040,ko00052,ko00053,ko00240,ko00500,ko00520,ko00524,ko00561,ko00908,ko01100,ko01110,ko01240
Lmqn000780	606.08	384.98	607.082	C17H27N3O17P2	[M-H]-	Uridine 5'-diphospho-N-acetylglucosamine	Nucleotides and derivatives	Nucleotides and derivatives	528-04-1	3	38691	31906	51004	32977	41022	29845	57989	66446	71722	121480	101180	102210	27835	26617	49378	C00043	ko00520,ko00524,ko01100
pme2651	742.1	620.1	743.075	C21H28N7O17P3	[M-H]-	NADP (Nicotinamide adenine dinucleotide phosphate)	Nucleotides and derivatives	Nucleotides and derivatives	53-59-8	3	513140	455350	634090	9	9	9	134810	153970	175840	199170	225560	275310	210420	227090	204140	C00006	ko00195,ko00480,ko00760,ko01100,ko01240
pme2746	784.15	437	785.157	C27H33N9O15P2	[M-H]-	Riboflavin 5'-Adenosine Diphosphate	Nucleotides and derivatives	Nucleotides and derivatives	146-14-5	2	228400	193020	186490	112000	128570	101930	116100	123720	134580	149570	152250	180270	168200	155880	116210	C00016	ko00740,ko01100,ko01110,ko01240
pmb0302	126.1	96	125.024	C2H8NO3P	[M+H]+	2-Aminoethylphosphonate	Lipids	Glycerol ester	2041-14-7	3	172250	183220	169020	255160	257880	245190	187460	185650	216890	90437	87760	89839	173550	191840	198280	C03557	ko00440,ko01100,ko02010
pmp001284	331.28	313.27	330.277	C19H38O4	[M+H]+	Monopalmitin	Lipids	Glycerol ester	542-44-9	1	14424	13575	10520	10625	11886	9578.7	12331	18256	11058	15130	12935	13008	14721	14470	14568	--	--
Lmhp011562	353.27	261.22	352.261	C21H36O4	[M+H]+	1-α-Linolenoyl-glycerol*	Lipids	Glycerol ester	-	2	138710	148490	139360	22992	25026	19045	30027	29377	30787	37213	35900	41829	68377	60115	69155	--	--
Lmhp011388	353.27	261.22	352.261	C21H36O4	[M+H]+	2-α-Linolenoyl-glycerol*	Lipids	Glycerol ester	55268-58-1	2	151450	164450	150350	49022	65115	54707	57518	54897	58812	106480	91058	100440	96271	96481	106960	--	--
Lmhp112042	355.28	263.24	354.277	C21H38O4	[M+H]+	1-Linoleoylglycerol*	Lipids	Glycerol ester	2277-28-3	2	37149	42011	47773	10408	7154.5	9180	9802.6	11364	9792.6	33060	38316	32854	25192	25070	26827	--	--
Lmhp012042	355.28	263.24	354.277	C21H38O4	[M+H]+	2-Linoleoylglycerol*	Lipids	Glycerol ester	3443-82-1	2	50868	53313	47292	22302	28153	23201	33354	30320	31575	99444	99867	103220	54604	46739	51062	--	--
pmb0296	357.3	265.4	356.293	C21H40O4	[M+H]+	1-Oleoyl-Sn-Glycerol	Lipids	Glycerol ester	129784-87-8	3	9	9	9	9319.2	9975.6	11289	9496	7247.4	8037.2	4328.9	4370.9	3930.7	5385.5	6482.3	6397.3	--	--
pmd0153	409.24	153	410.243	C19H39O7P	[M-H]-	LysoPA 16:0	Lipids	Glycerol ester	22002-85-3	3	9	9	9	29652	22295	23996	20515	17828	20548	17093	20433	17750	21298	18373	16517	C04036	--
Cmbp005523	417.12	163.04	416.111	C21H20O9	[M+H]+	1,3-O-Dicaffeoylglycerol	Lipids	Glycerol ester	-	3	23210	19293	35550	32103	31882	35431	42707	38222	68565	30675	30927	31787	15731	37602	34195	--	--
Lmhp009526	515.32	261.22	514.314	C27H46O9	[M+H]+	2-α-Linolenoyl-glycerol-1-O-glucoside*	Lipids	Glycerol ester	-	1	38911	36246	42674	22586	26477	29106	13748	15241	16217	3166.4	2688.7	2550.5	19101	22600	22215	--	--
Lmhp009773	515.32	261.22	514.314	C27H46O9	[M+H]+	1-α-Linolenoyl-glycerol-3-O-glucoside*	Lipids	Glycerol ester	-	1	32099	35027	40165	20073	31171	24820	16780	15786	16635	3828.9	3092.5	3460	23746	16543	19053	--	--
Lmxp010913	676.45	184.08	675.448	C35H66NO9P	[M+H]+	1-(9Z-Octadecenoyl)-2-(9-oxo-nonanoyl)-sn-glycero-3-phosphocholine	Lipids	Glycerol ester	-	1	299370	328970	230190	334620	333170	337590	79647	88586	72040	20475	18895	22814	174840	161340	174050	--	--
Lmyn005812	675.36	397.14	676.367	C33H56O14	[M-H]-	Gingerglycolipid A	Lipids	Glycerol ester	145937-22-0	2	225100	234210	177500	42456	41131	37659	10945	10704	10730	8394.3	9211.3	9973.8	62708	74619	70777	--	--
Lmhp008513	677.37	261.22	676.367	C33H56O14	[M+H]+	2-α-Linolenoyl-glycerol-1,3-di-O-glucoside	Lipids	Glycerol ester	-	1	40088	39434	48495	13377	17660	14823	9502.8	6706.6	7229.7	5609.8	7911	4299.1	19630	25194	18488	--	--
pmb0069	122	105	121.053	C7H7NO	[M+H]+	Benzamide	Phenolic acids	Phenolic acids	55-21-0	3	4847200	4854500	4878400	1004200	1071700	1001100	628380	660830	595550	795550	820660	751630	1563000	2050600	1872100	C09815	--
pme0241	123.04	79	122.037	C7H6O2	[M+H]+	Benzoic acid	Phenolic acids	Phenolic acids	65-85-0	3	43695	67654	41501	25557	27262	37907	28612	25195	33738	33042	40234	28748	78195	87435	119560	C00180	ko00360,ko01100,ko01110
mws0628	121.03	92	122.037	C7H6O2	[M-H]-	4-Hydroxybenzaldehyde	Phenolic acids	Phenolic acids	123-08-0	3	139460	142880	144580	64750	62383	57480	73493	63381	87463	57376	84112	70210	88790	107410	98406	C00633	ko01100
Lmbn001930	121.03	77.04	122.037	C7H6O2	[M-H]-	2-Hydroxybenzaldehyde (Salicylaldehyde)	Phenolic acids	Phenolic acids	90-02-8	3	55553	51734	57787	27023	28312	35891	42974	25884	29908	60957	47124	48884	41770	58780	54750	C06202	ko01100
ML10179289	105.07	77.04	122.073	C8H10O	[M-H2O+H]+	2-Phenylethanol	Phenolic acids	Phenolic acids	60-12-8	3	2153300	2632700	2754800	539110	560220	663530	352000	345430	346350	405300	442780	403680	868140	1143200	965300	C05853	ko00360
Lmyp003371	125.06	110.04	124.052	C7H8O2	[M+H]+	3,5-Dihydroxytoluene	Phenolic acids	Phenolic acids	504-15-4	1	142840	141090	142470	360950	360900	371880	404990	389230	342000	129370	105250	127600	219290	254380	258620	C00727	--
NK10264324	127.04	81.03	126.032	C6H6O3	[M+H]+	1,3,5-Benzenetriol	Phenolic acids	Phenolic acids	108-73-6	2	180710	239050	201790	297370	222310	307640	194080	273350	240330	227040	258990	331640	233470	263380	220620	C02183	--
Smzp002588	137.05	69.03	136.052	C8H8O2	[M+H]+	4-Hydroxyacetophenone	Phenolic acids	Phenolic acids	-	3	20982	18669	22613	5547.9	5074.3	6564.6	3858.2	4179.4	6585.3	9	9	9	9352.8	7526.3	7400.3	C10700	ko01100
mws1336	138.06	120	137.048	C7H7NO2	[M+H]+	4-Aminobenzoic acid	Phenolic acids	Phenolic acids	150-13-0	3	181920	173440	185450	52720	52958	65735	39332	29719	38219	16850	11286	14733	72550	73248	82199	C00568	ko00790,ko01100,ko01240
mws0749	137.02	93	138.032	C7H6O3	[M-H]-	4-Hydroxybenzoic acid	Phenolic acids	Phenolic acids	99-96-7	3	157690	134680	156490	9	9	9	9	9	9	9	9	9	87588	84554	100120	C00156	ko00130,ko00790,ko01100,ko01110,ko01240
Hmgn001653	137.02	93.04	138.032	C7H6O3	[M-H]-	Protocatechualdehyde	Phenolic acids	Phenolic acids	139-85-5	3	108000	122520	109620	20792	36337	21281	9	9	9	9	9	9	32744	23518	46192	C16700	ko00950
pme2828	140	99	139.027	C6H5NO3	[M+H]+	4-Nitrophenol	Phenolic acids	Phenolic acids	100-02-7	3	6491500	4743900	5511600	36927000	36218000	33377000	38262000	33961000	31684000	20178000	22501000	22319000	25590000	24898000	25222000	C00870	--
MWS2066	143.05	115.06	144.058	C10H8O	[M-H]-	1-Naphthol*	Phenolic acids	Phenolic acids	90-15-3	3	17630	21538	25441	39442	36467	29969	13151	10485	12278	7944.2	10270	9060.5	19562	21361	25083	C11714	--
MWS1875	143.05	115.05	144.058	C10H8O	[M-H]-	2-Naphthol*	Phenolic acids	Phenolic acids	135-19-3	3	22525	28610	30920	38927	34021	37313	13775	9095.4	10980	8581.2	9561.3	8468.1	22566	20772	25538	C11713	--
pmp001285	149.02	65.04	148.016	C8H4O3	[M+H]+	Phthalic anhydride	Phenolic acids	Phenolic acids	85-44-9	1	436430	671360	485550	456350	490640	483580	533010	364070	480720	296820	340710	318170	463830	428670	480190	--	--
MWS20194	149.06	103.06	148.052	C9H8O2	[M+H]+	Cinnamic acid	Phenolic acids	Phenolic acids	140-10-3	3	24044	18648	16425	18538	19441	25763	75389	48083	81683	60411	63723	66224	38851	46253	43661	C00423	ko00130,ko00360,ko00940,ko00998,ko01100,ko01110
Lmxp001668	151.08	91.05	150.068	C9H10O2	[M+H]+	2-Methoxy-4-ethenylphenol	Phenolic acids	Phenolic acids	7786-61-0	2	42316	48031	9	123080	104560	132920	230250	188300	206140	192050	170070	162010	125140	124450	132830	C17883	--
mws0458	151.04	136	152.047	C8H8O3	[M-H]-	Vanillin	Phenolic acids	Phenolic acids	121-33-5	3	195040	190260	232020	47318	44636	84823	56405	107690	103540	595510	564860	662570	305070	335590	359720	C00755	ko00998,ko01100,ko01110
pma0675	153.05	135.04	152.047	C8H8O3	[M+H]+	o-Anisic acid	Phenolic acids	Phenolic acids	579-75-9	3	17920	17025	16830	41224	35169	41560	18344	19700	17337	16951	18165	15156	19830	24083	27992	--	--
MWSmce040	153.05	65.04	152.047	C8H8O3	[M+H]+	Isovanillin	Phenolic acids	Phenolic acids	621-59-0	2	44150	37969	55197	9	9	9	9	9	22898	118530	114100	91888	36499	69887	52749	--	--
MWS3149	151.04	107.05	152.047	C8H8O3	[M-H]-	3-Methoxybenzoic acid	Phenolic acids	Phenolic acids	586-38-9	3	266900	229190	252420	316060	293980	322370	264300	252000	250770	263040	268430	255390	311830	301710	300540	--	--
mws0639	153.02	109.03	154.027	C7H6O4	[M-H]-	2,3-Dihydroxybenzoic Acid*	Phenolic acids	Phenolic acids	303-38-8	3	390900	343580	324230	240040	242880	310150	9	9	9	9	9	9	150420	202880	250660	C00196	ko01110
mws0180	153.02	109.03	154.027	C7H6O4	[M-H]-	2,5-Dihydroxybenzoic acid; Gentisic Acid*	Phenolic acids	Phenolic acids	490-79-9	3	161820	166440	184560	36095	112350	100320	9	9	9	9	9	9	116350	83715	76703	C00628	ko00350,ko01100
mws0183	153.02	109.03	154.027	C7H6O4	[M-H]-	3,4-Dihydroxybenzoic acid (Protocatechuic acid)*	Phenolic acids	Phenolic acids	99-50-3	3	321240	308840	321220	253390	255100	207410	9	9	9	9	9	9	142560	173000	222170	C00230	ko01100,ko01110
MWSmce574	153.06	138.03	154.063	C8H10O3	[M-H]-	3,5-Dimethoxyphenol	Phenolic acids	Phenolic acids	500-99-2	3	22786	22450	20371	8599.4	7456.6	13119	6423.5	5821.3	2686.2	9	9	9	13176	9953.9	11341	--	--
MWSmce284	155.07	95.05	154.063	C8H10O3	[M+H]+	3,4-Dimethoxyphenol	Phenolic acids	Phenolic acids	2033-89-8	3	29246	29367	29102	36288	45883	31581	36147	29838	41700	18871	17987	10047	32177	17661	27975	--	--
pmf0440	163.08	91.1	162.068	C10H10O2	[M+H]+	4-MethoxycinnaMaldehyde	Phenolic acids	Phenolic acids	1963-36-6	3	187050	212450	181500	130990	124390	129590	138330	122770	131610	130820	137700	134420	146790	161310	151220	C10475	--
MWSCX015	165.05	91.05	164.047	C9H8O3	[M+H]+	(E)-3-(3,4-dihydroxyphenyl)acrylaldehyde	Phenolic acids	Phenolic acids	-	2	36558	39328	42292	25943	16815	15406	40123	15877	24747	32963	24776	27909	25844	18621	24489	C10945	ko00940,ko01110
Lmmn001643	163.04	119.05	164.047	C9H8O3	[M-H]-	2-Hydroxycinnamic acid	Phenolic acids	Phenolic acids	583-17-5	3	132080	117480	117680	9	9	9	161430	158030	174050	9	9	9	97883	92455	94020	C01772	ko00360,ko00940,ko01100,ko01110
MWSmce712	165.09	91.05	164.084	C10H12O2	[M+H]+	Ethyl phenylacetate	Phenolic acids	Phenolic acids	101-97-3	3	5983.7	7281.5	11502	4498.1	3098.6	6154.8	6316.1	6153.3	7860.5	6608.2	7151	7928.6	7396.5	6313.4	7557.3	--	--
pme0282	165.02	77.04	166.027	C8H6O4	[M-H]-	Phthalic acid	Phenolic acids	Phenolic acids	88-99-3	1	178250	169680	185830	106970	119350	108470	120960	162930	153510	192210	170930	193790	109270	133870	167660	C01606	ko01100,ko02010
pme0281	165.02	121.03	166.027	C8H6O4	[M-H]-	Terephthalic acid	Phenolic acids	Phenolic acids	100-21-0	2	1972900	2131600	1850400	1314400	1360200	1298700	1123700	1416700	1413300	1727100	1609800	1717300	1457400	1683500	2018700	C06337	ko01100
mws0467	165.06	119.05	166.063	C9H10O3	[M-H]-	3-(4-Hydroxyphenyl)-propionic acid	Phenolic acids	Phenolic acids	501-97-3	3	15543	15888	21650	16032	12487	17430	15554	12260	19774	2089.1	6032.7	9038.5	15122	16967	8462.7	C01744	--
MWS1830	167.07	121.03	166.063	C9H10O3	[M+H]+	Ethylsalicylate	Phenolic acids	Phenolic acids	118-61-6	3	23537	19165	25514	47551	54176	51863	12064	14577	17035	13487	13495	14720	21631	29122	26784	--	--
Lmrn003000	165.06	103.06	166.063	C9H10O3	[M-H]-	2-Hydroxy-3-phenylpropanoic acid	Phenolic acids	Phenolic acids	7326-19-4	3	40267	52310	46476	29478	32575	44413	26975	32268	37665	33723	33761	23886	41325	40049	46341	C05607	ko00360,ko00960,ko01100
Lmbn005172	165.06	119.05	166.063	C9H10O3	[M-H]-	2,6-Dimethoxybenzaldehyde	Phenolic acids	Phenolic acids	3392-97-0	3	49932	62384	49769	31691	39242	46657	41614	33308	35123	27773	36048	28464	41895	48269	47324	--	--
Lmdp003146	167.11	93.07	166.099	C10H14O2	[M+H]+	Rhododendrol	Phenolic acids	Phenolic acids	501-96-2	2	286890	314350	294850	185180	208740	191370	313240	297040	318940	326260	350990	306490	258890	264870	270500	--	--
NK10253223	168.06	94.06	167.058	C8H9NO3	[M+H]+	2-Amino-3-methoxybenzoic acid	Phenolic acids	Phenolic acids	3177-80-8	3	44582	40455	40687	47531	34504	41125	41167	40515	55879	266630	269280	254390	49719	55695	43653	C05831	ko00380
pme1292	167.1	123.04	168.042	C8H8O4	[M-H]-	Homogentisic acid	Phenolic acids	Phenolic acids	451-13-8	3	198440	165170	185230	113450	114430	135610	143500	171290	192350	122010	108220	193930	151770	167710	228480	C00544	ko00130,ko00350,ko01100,ko01240
MWSslk066	169.05	65.04	168.042	C8H8O4	[M+H]+	3-Hydroxy-4-methoxybenzoic acid	Phenolic acids	Phenolic acids	645-08-9	3	10384	8730.2	8958.3	16807	25334	20474	19507	24308	18680	18552	12857	21133	9669.2	14540	15895	--	--
Lmmp003042	169.05	123.04	168.042	C8H8O4	[M+H]+	Protocatechuic Acid Methyl Ester	Phenolic acids	Phenolic acids	2150-43-8	1	2028000	1921500	2189200	6894300	7008500	7098700	7266800	7244700	6134800	3809500	3773900	3803000	4436900	5144500	5145400	--	--
MWS20192	171.03	107.01	170.022	C7H6O5	[M+H]+	Gallic acid	Phenolic acids	Phenolic acids	149-91-7	3	26492	28620	15588	9	22670	22824	31337	32665	28996	67386	62629	60992	33039	31634	29827	C01424	--
pmb2795	177	145	178.063	C10H10O3	[M-H]-	4-Methoxycinnamic acid	Phenolic acids	Phenolic acids	830-09-1	3	16936	13313	14004	4162.8	5839.9	5777.9	9	9	9	9	9	9	4662.2	6504.8	7008.1	--	--
mws1195	179.07	147.1	178.063	C10H10O3	[M+H]+	p-Coumaric acid methyl ester	Phenolic acids	Phenolic acids	3943-97-3	3	11431	13649	14950	9745.1	6291.7	6186.6	9355.4	8546.5	7610.2	6581.4	12159	7080.9	9319.1	13862	10948	--	--
mws2212	179.03	135.05	180.042	C9H8O4	[M-H]-	Caffeic acid	Phenolic acids	Phenolic acids	331-39-5	2	234710	227070	283010	37640	64727	57014	73369	70124	84550	9	9	9	94941	138160	135280	C01197	ko00940,ko01100,ko01110
MWSmce001	181.05	107.05	180.042	C9H8O4	[M+H]+	5-Acetylsalicylic acid	Phenolic acids	Phenolic acids	13110-96-8	2	9	9	9	46047	49463	43840	69161	51548	62346	68955	64802	81932	50072	44789	49413	--	--
mws0093	179.07	146	180.079	C10H12O3	[M-H]-	Coniferyl alcohol	Phenolic acids	Phenolic acids	458-35-5	3	102810	95577	125210	23325	30517	31932	21728	22223	22682	9	9	9	33292	39740	44847	C00590	ko00940,ko00998,ko01100,ko01110
Lmbn004847	179.07	146.04	180.079	C10H12O3	[M-H]-	4-Methoxyphenylpropionic acid	Phenolic acids	Phenolic acids	-	3	19610	21074	22445	9	9	9	9	9	9	9	9	9	16692	11955	7653.5	--	--
MWS2070	179.07	92.03	180.079	C10H12O3	[M-H]-	Propyl 4-hydroxybenzoate	Phenolic acids	Phenolic acids	94-13-3	1	2360200	2123300	2228700	40566	37205	39549	9791.5	10387	7729.8	8248.7	7403.2	7728.9	579310	623950	629520	--	--
mws1350	181.05	151	182.058	C9H10O4	[M-H]-	Syringaldehyde; 4-Hydroxy-3,5-Dimethoxybenzaldehyde	Phenolic acids	Phenolic acids	134-96-3	3	28997	16104	24911	11523	15126	8901.2	20756	26355	49207	766180	718810	737630	168990	168150	210750	--	--
MWS5206	181.05	135.04	182.058	C9H10O4	[M-H]-	Hydroxyphenyllactic acid	Phenolic acids	Phenolic acids	306-23-0	3	19145	23097	19982	12767	6189.1	8522.6	11382	16596	19252	9	9	9	13682	14236	15029	C03672	--
MWSmce658	193.05	153.02	192.042	C10H8O4	[M+H]+	Noreugenin; 5,7-Dihydroxy-2-Methylchromone	Phenolic acids	Phenolic acids	1013-69-0	3	14630	13844	12614	45733	43053	41317	19325	20718	15402	2392.6	1548.6	3381	18529	20654	19829	C20462	--
mws2208	195.06	177.1	194.058	C10H10O4	[M+H]+	Ferulic Acid	Phenolic acids	Phenolic acids	1135-24-6	3	236710	177670	208770	1525300	1115700	1501200	2061500	2732800	2648800	2340500	2730100	2568400	1427500	1664800	1607000	C01494	ko00940,ko01100,ko01110
pme0422	193.06	134	194.058	C10H10O4	[M-H]-	Isoferulic Acid	Phenolic acids	Phenolic acids	537-73-5	3	142960	102780	132010	9	9	9	54619	47331	95945	26058	20517	16338	68002	70992	54280	C10470	--
MWSslk097	195.06	163.04	194.058	C10H10O4	[M+H]+	Dimethyl phthalate	Phenolic acids	Phenolic acids	131-11-3	3	35873	36430	31998	34019	27708	35030	30035	25990	33782	32659	27879	27086	34993	42738	44254	C11233	--
Lmdn003756	193.05	135.05	194.058	C10H10O4	[M-H]-	Methyl caffeate	Phenolic acids	Phenolic acids	3843-74-1	3	9	9	9	10785	11889	5513.4	9	9	9	9	9	9	6928.4	10947	7234.7	C10477	--
pmb2497	197	153	198.053	C9H10O5	[M-H]-	4-Hydroxy-3-methoxymandelate	Phenolic acids	Phenolic acids	55-10-7	3	32653	36506	30240	22178	21548	25950	42827	38041	33562	29473	32514	22686	29390	43521	44495	C05584	ko00350,ko01100
MWS1877	205.16	133.06	206.167	C14H22O	[M-H]-	4-tert-Octylphenol	Phenolic acids	Phenolic acids	140-66-9	1	13139	12749	11202	5192.8	8105.7	11152	9879.7	9250.4	9985.1	7894.3	9360.8	6801.7	8861.8	8807.2	9255	C14205	--
Lmln010063	205.16	189.13	206.167	C14H22O	[M-H]-	2,6-Di-tert-butylphenol*	Phenolic acids	Phenolic acids	128-39-2	1	2195600	2453300	2315800	1522400	1583900	1833600	1640300	1628100	1597700	1646300	1537100	1452700	1436100	1832600	1839000	--	--
Lmbn013410	205.16	189.13	206.167	C14H22O	[M-H]-	2,4-Di-Tert-Butylphenol*	Phenolic acids	Phenolic acids	96-76-4	1	2182000	2435300	2082200	1543500	1267600	1783600	1826800	1495700	1695300	1414300	1370000	1323600	1657700	1874100	1921100	--	--
MA10107783	207.03	119.05	208.037	C10H8O5	[M-H]-	3-[(1-Carboxyvinyl)oxy]benzoic acid	Phenolic acids	Phenolic acids	16929-37-6	3	58553	53581	57012	55135	40826	31810	35415	43249	31139	30649	29499	39252	32687	45796	55458	C20772	ko00130,ko01100,ko01110,ko01240
pme3443	207.07	192	208.074	C11H12O4	[M-H]-	Sinapinaldehyde	Phenolic acids	Phenolic acids	4206-58-0	3	271230	245380	274850	29811	33711	28895	49098	51017	84133	155180	157060	150170	133630	137940	136230	C05610	ko00940,ko01100,ko01110
HJAP048	213.07	195.07	212.068	C10H12O5	[M+H]+	2,4,5-Trimethoxybenzoic acid	Phenolic acids	Phenolic acids	-	3	9	9	9	9487.5	5743.5	7853.4	9188.4	12793	9812	7857.9	8552.4	8368.1	8167.6	6742.9	9182.2	--	--
Lmlp002765	229.12	201.13	228.115	C15H16O2	[M+H]+	Stilbostemin B	Phenolic acids	Phenolic acids	162411-67-8	1	9	9	9	10622	11279	10829	22285	21325	16519	11956	11671	12487	9973	12823	11461	--	--
Lmhn003240	237.04	121.03	238.048	C11H10O6	[M-H]-	Benzoylmalic acid	Phenolic acids	Phenolic acids	22138-51-8	3	190830	210790	217110	35176	33968	18990	24796	21500	39690	9	9	9	81765	84381	89004	--	--
Lmyn000160	237.06	87.01	238.069	C8H14O8	[M-H]-	Mucic acid Dimethyl Ester	Phenolic acids	Phenolic acids	-	1	673150	609950	729800	1293100	1185600	1299000	1843800	1661000	1808900	2054300	1831800	1852300	1156100	1255100	1247800	--	--
pmp000086	269.1	177.05	268.095	C13H16O6	[M+H]+	1-Feruloyl-sn-glycerol	Phenolic acids	Phenolic acids	-	3	38617	40516	45976	19360	22846	32022	23160	17107	21714	12249	9462.4	11598	21675	24333	30128	--	--
pmp000087	269.1	177.05	268.095	C13H16O6	[M+H]+	2-Feruloyl-sn-glycerol	Phenolic acids	Phenolic acids	-	3	49978	43482	57134	39118	39110	29072	22244	20708	19908	19647	23052	15133	30151	37526	27782	--	--
MWSmce675	271.08	108.02	272.09	C12H16O7	[M-H]-	Arbutin	Phenolic acids	Phenolic acids	497-76-7	3	9	9	9	44553	38557	38665	136250	112450	153850	230240	273190	280560	75265	77075	82806	C06186	ko00010
Lmlp012720	279.16	149.02	278.152	C16H22O4	[M+H]+	Dibutyl phthalate*	Phenolic acids	Phenolic acids	84-74-2	1	16944000	25808000	18793000	18233000	17881000	19654000	22910000	14788000	16862000	12169000	13517000	12894000	17045000	17636000	18439000	C14214	--
Lmxp011770	279.16	149.02	278.152	C16H22O4	[M+H]+	Diisobutyl phthalate*	Phenolic acids	Phenolic acids	84-69-5	1	16544000	26303000	18220000	18936000	18991000	19099000	22004000	14070000	17414000	13049000	13975000	13556000	17736000	17808000	18693000	C15205	--
MWSmce341	279.16	149.03	278.152	C16H22O4	[M+H]+	Butyl isobutyl phthalate*	Phenolic acids	Phenolic acids	17851-53-5	1	16902000	26770000	17839000	15847000	18836000	18114000	21272000	12875000	16221000	12627000	14507000	12617000	17636000	18438000	17728000	--	--
Lmhn002926	279.05	163.04	280.058	C13H12O7	[M-H]-	p-Coumaroylmalic acid	Phenolic acids	Phenolic acids	-	2	1287900	1202100	1375300	757960	1047500	717920	521060	476590	503770	104440	99854	97895	582840	661960	714530	--	--
MWSslk035	285.1	123.05	286.105	C13H18O7	[M-H]-	Orcinol glucoside	Phenolic acids	Phenolic acids	21082-33-7	1	920270	768480	831990	2068800	1947000	2257400	2410700	2490600	2226600	851420	820760	814390	1393400	1586500	1631800	--	--
pmn001511	285.1	123	286.105	C13H18O7	[M-H]-	3-Hydroxy-5-Methylphenol-1-O-Glucoside	Phenolic acids	Phenolic acids	-	1	508590	439560	544250	1302300	1443200	1328800	1627800	1705800	1472100	559830	584610	522370	895600	1002600	1080100	--	--
mws2120	291.01	247	292.022	C13H8O8	[M-H]-	Brevifolin carboxylic acid	Phenolic acids	Phenolic acids	18490-95-4	3	196340	206700	200480	317830	355660	322980	242330	292300	188950	60634	51109	53066	196470	214680	245260	--	--
Zmhn001358	299.08	137.02	300.084	C13H16O8	[M-H]-	4-O-Glucosyl-4-hydroxybenzoic acid	Phenolic acids	Phenolic acids	-	1	504760	468170	522230	529860	514930	524610	453380	412210	593330	405720	404960	448360	487620	573470	523480	--	--
Zmhn001926	299.08	137.02	300.084	C13H16O8	[M-H]-	1-O-Salicyl-D-glucose	Phenolic acids	Phenolic acids	60517-74-0	1	1687400	1864000	1729700	2540900	2836100	2686300	2192800	2294300	2728600	1517900	1374400	1470500	1907200	2175600	2910400	--	--
Hmtn001302	299.08	137.02	300.085	C13H16O8	[M-H]-	Glucosyloxybenzoic acid	Phenolic acids	Phenolic acids	-	1	309450	205510	277700	478010	547800	539880	311410	305500	470770	263340	287120	271950	358270	427210	388690	--	--
pmb3142	299.1	137.1	300.085	C13H16O8	[M-H]-	Salicylic acid-2-O-glucoside	Phenolic acids	Phenolic acids	10366-91-3	3	7016600	6396900	6399000	8610100	7511000	7906200	13621000	12413000	12393000	14481000	14957000	14611000	9767600	9819600	11434000	--	--
mws2367	299.11	119	300.121	C14H20O7	[M-H]-	Salidroside	Phenolic acids	Phenolic acids	10338-51-9	3	115010	128100	103990	106080	129430	112660	110290	117840	137950	106790	98757	116460	99456	108030	132290	C06046	ko00350,ko01100
Hmqn000843	301.09	123.01	302.1	C13H18O8	[M-H]-	Tachioside	Phenolic acids	Phenolic acids	109194-60-7	2	1243700	1167500	1182800	1206800	1522000	1469300	3001900	3025300	2821200	2836200	2633100	3004300	1831200	1989200	2137900	--	--
Lmhn003074	309.06	193.05	310.069	C14H14O8	[M-H]-	Feruloylmalic acid	Phenolic acids	Phenolic acids	-	3	269120	286810	257350	51101	55393	68959	39578	54978	53904	26328	39129	27360	74583	95190	101450	--	--
Lmsn002887	311.08	163.04	312.085	C14H16O8	[M-H]-	1-O-Caffeoyl xylose	Phenolic acids	Phenolic acids	-	3	42076	34590	33214	9	9	9	22091	22151	17549	9	9	9	31919	29239	28407	--	--
Cmzp002057	315.12	255.1	314.1	C14H18O8	[M+H]+	6-O-Acetylarbutin	Phenolic acids	Phenolic acids	10338-88-2	3	7639.5	7860.2	7191.8	59273	63422	65947	46845	37863	55427	26135	20066	18953	32180	36057	33933	--	--
Lmyn002403	313.09	101.02	314.1	C14H18O8	[M-H]-	Mandelic acid-β-glucoside	Phenolic acids	Phenolic acids	-	1	464490	494200	521840	444380	511040	482600	544350	501020	718690	535430	485820	522440	489620	524370	563720	--	--
Lmmn002179	313.09	107.05	314.1	C14H18O8	[M-H]-	Methyl salicylate-2-O-glucoside	Phenolic acids	Phenolic acids	10019-60-0	2	327770	368560	468680	975080	1055700	934300	1298400	946630	1341900	1095300	1255500	1177500	789950	957920	860630	--	--
pmn001367	315.07	153.02	316.079	C13H16O9	[M-H]-	Protocatechuic acid-4-O-glucoside	Phenolic acids	Phenolic acids	-	1	2391500	2418200	2709400	3883500	3831200	3864400	2861600	2871300	3965400	2476500	2743400	2719600	2549600	3634000	3273300	--	--
pmb2871	315.07	153	316.079	C13H16O9	[M-H]-	1-O-Gentisoyl-D-glucoside	Phenolic acids	Phenolic acids	23445-11-6	1	2538500	2659100	2661600	4343500	3870000	4335500	3587200	3334200	5054800	2893400	3921600	2834900	3138100	3899400	3835500	--	--
Hmtn001120	315.11	153.06	316.116	C14H20O8	[M-H]-	5-(2-Hydroxyethyl)-2-O-glucosylphenol	Phenolic acids	Phenolic acids	-	1	1090700	1102500	1138300	2264500	2218200	2105100	1563500	1603900	2286300	1204500	1202000	1190900	1446100	1591200	1763200	--	--
pmn001553	315.11	153.1	316.116	C14H20O8	[M-H]-	Cimidahurinine	Phenolic acids	Phenolic acids	142542-89-0	1	1907600	1912500	1950400	3366100	3436800	3516500	2511800	2475500	3656200	1971000	1946500	2015600	1884100	2593700	2987100	--	--
pmb0751	321.1	147.3	320.09	C16H16O7	[M+H]+	Trans-5-O-(p-Coumaroyl)shikimate	Phenolic acids	Phenolic acids	-	3	1446600	1407300	1487200	12159	9434.1	13560	24779	22605	15065	9	9	9	230290	254810	254730	C02947	ko00940,ko00941,ko00945,ko01100,ko01110
pmb3075	319	145.1	320.09	C16H16O7	[M-H]-	3-O-p-Coumaroylshikimic acid	Phenolic acids	Phenolic acids	-	3	380570	339860	379710	44959	55068	53196	18820	20902	26686	9	9	9	101420	125030	147360	--	--
Hmhn003067	325.09	119.05	326.1	C15H18O8	[M-H]-	Phenylpropionic acid-O-β-D-glucopyranoside	Phenolic acids	Phenolic acids	-	1	8687400	8209500	8704700	5539200	5246200	5271800	4402000	4730800	5045400	4019800	4063500	4611200	5689700	5922800	7059200	--	--
pmn001419	325.09	163.04	326.1	C15H18O8	[M-H]-	1-O-[(E)-p-Cumaroyl]-D-glucose*	Phenolic acids	Phenolic acids	-	1	12505000	12642000	14940000	9282100	8969600	8638100	7005200	6721600	8075700	6471000	6252700	6410000	9270500	9825600	10135000	--	--
Zmzn001549	325.09	119.05	326.1	C15H18O8	[M-H]-	Ferulic acid-1-O-glucoside	Phenolic acids	Phenolic acids	14364-05-7	2	8494200	8504000	8485300	5369300	5285800	5369200	4441400	4392700	4967100	4286200	4080600	4273800	5739500	5830000	6552300	C04415	--
Jmwn002494	325.09	119.05	326.1	C15H18O8	[M-H]-	(2E)-3-[4-(β-D-glucopyranoside)-phenylacrylic]-acid	Phenolic acids	Phenolic acids	-	1	322500	291790	213700	212120	198860	130670	111200	170030	153910	103400	68270	84987	218180	198600	289300	--	--
Zmhn002301	325.09	163.04	326.1	C15H18O8	[M-H]-	p-Coumaric acid-4-O-glucoside*	Phenolic acids	Phenolic acids	117405-48-8	1	6628000	6278400	6769100	3777400	4447600	4297100	3392400	3213400	4229000	3486900	3356500	3493300	4369700	4628500	5596500	C06739	--
Lmsn000363	325.13	145.07	326.137	C16H22O7	[M-H]-	Raspberryketone glucoside	Phenolic acids	Phenolic acids	38963-94-9	3	406430	424930	386960	511840	514790	538240	1523800	998950	1261700	1197800	1160900	1334000	383560	415690	447460	--	--
Lmtn002233	327.11	165.05	328.116	C15H20O8	[M-H]-	Androsin	Phenolic acids	Phenolic acids	531-28-2	1	1126800	972900	1076600	1431100	1410800	1447800	4425100	3911500	4864200	3611100	3971300	3611300	2331500	2575400	2894300	--	--
Hmsn002272	327.11	165.05	328.116	C15H20O8	[M-H]-	Demethyl coniferin	Phenolic acids	Phenolic acids	-	2	39092	39648	50089	9	9	9	55992	59717	82721	123230	111780	114200	49375	57306	67595	--	--
Lmmn003663	329.09	167.04	330.095	C14H18O9	[M-H]-	5-Glucosyloxy-2-Hydroxybenzoic acid methyl ester	Phenolic acids	Phenolic acids	-	1	445530	353280	372820	969960	1021300	1047000	1107200	1109400	1003200	471000	471500	559810	727100	857260	795310	--	--
Lmtn002565	329.11	167.03	330.095	C14H18O9	[M-H]-	1-O-Vanilloyl-D-Glucose	Phenolic acids	Phenolic acids	-	1	778840	751890	848330	3514700	3975100	3049400	3843700	4198200	3700100	1320000	1467600	1542300	2416200	2373200	2617000	C20470	--
Zmhn001883	329.09	209.04	330.095	C14H18O9	[M-H]-	Vanillic acid-4-O-glucoside	Phenolic acids	Phenolic acids	32142-31-7	2	24866	33900	38989	81741	102340	82658	78229	91521	83646	13160	9	9	60267	48739	65254	--	--
pmn001517	329.12	167	330.131	C15H22O8	[M-H]-	3,4,5-Trimethoxyphenyl-1-O-Glucoside	Phenolic acids	Phenolic acids	-	2	14056000	13178000	13741000	15240000	16930000	15909000	23299000	23443000	24200000	23830000	25999000	28418000	18243000	19030000	20522000	--	--
Lmfn000604	331.07	169.01	332.074	C13H16O10	[M-H]-	6-O-Galloyl-D-glucose*	Phenolic acids	Phenolic acids	13186-19-1	1	245460	255050	316160	302370	227660	201400	450060	382520	472390	225840	192680	192450	244810	277300	354110	--	--
pmn001518	331.07	169.01	332.074	C13H16O10	[M-H]-	1-O-Galloyl-D-glucose	Phenolic acids	Phenolic acids	58511-73-2	2	1067800	1015700	1118100	1258500	1216200	1272900	1604000	1326100	1595500	1303300	1168400	1177000	1071200	1256300	1309600	C01158	--
Zmhn001703	331.07	169.02	332.074	C13H16O10	[M-H]-	5-O-Galloyl-D-hamamelose*	Phenolic acids	Phenolic acids	-	1	225460	214440	276620	295410	198550	203960	379310	280070	305840	152600	202890	189750	217740	228300	308560	--	--
Hmln000659	331.07	169.01	332.075	C13H16O10	[M-H]-	3-O-Galloyl-D-glucose*	Phenolic acids	Phenolic acids	-	1	167200	227660	294280	296140	232790	228240	340180	384340	287840	156790	134150	237200	257260	268040	321520	--	--
Lmmn001294	331.1	153.02	332.111	C14H20O9	[M-H]-	Koaburaside	Phenolic acids	Phenolic acids	41653-73-0	1	469030	431300	495040	476990	487470	545510	914460	902960	1067100	658370	578730	646530	587660	669840	650780	--	--
Hmln002806	335.08	179.03	336.085	C16H16O8	[M-H]-	5-O-Caffeoylshikimic acid	Phenolic acids	Phenolic acids	180981-12-8	2	1770500	1558200	1500600	438380	472710	449240	224550	245150	197490	9	9	9	514670	523150	821650	C10434	ko00940,ko00941,ko00945,ko01100,ko01110
pmn001421	337.09	191.05	338.1	C16H18O8	[M-H]-	3-O-p-Coumaroylquinic acid*	Phenolic acids	Phenolic acids	87099-71-6	1	48259000	49370000	51877000	4133000	3963600	4071400	1432800	2053500	2613600	994520	970110	1045700	17119000	20668000	22100000	--	--
pmb3068	337.09	173.1	338.1	C16H18O8	[M-H]-	1-O-p-Coumaroylquinic acid	Phenolic acids	Phenolic acids	-	1	420560	517690	554030	277470	319870	320190	554300	636290	403310	946290	905770	1035200	559410	575360	694150	--	--
pmb3074	337.09	191.05	338.1	C16H18O8	[M-H]-	5-O-p-Coumaroylquinic acid*	Phenolic acids	Phenolic acids	1899-30-5	1	31432000	32431000	29257000	6207800	5308400	4734700	4135500	3433400	5389300	2689900	3074600	2582400	9079000	12589000	12707000	C12208	ko00940,ko00941,ko00945,ko01110
pma0149	341.08	207.07	340.079	C15H16O9	[M+H]+	Sinapoyl malate	Phenolic acids	Phenolic acids	92344-58-6	3	8339.2	8755.8	11162	7979.8	8001.1	13543	13516	8751.2	11814	11275	16841	8608.1	8659.5	11586	7156	C02887	ko00940
Zmpn002553	339.07	177.02	340.079	C15H16O9	[M-H]-	Cichoriin	Phenolic acids	Phenolic acids	531-58-8	2	3010100	2779800	3058000	4617000	4858100	4206100	6255800	6239900	8335900	5988900	6003600	6282100	4307100	4905300	5100900	C09206	--
Lmsn002548	341.09	161.02	342.095	C15H18O9	[M-H]-	1-O-Caffeoyl-β-D-glucose	Phenolic acids	Phenolic acids	14364-08-0	1	704690	646200	737220	290140	300870	266160	395170	367530	474750	152490	138220	172880	385080	445320	438060	C10433	--
Jmwn002620	341.09	161.02	342.095	C15H18O9	[M-H]-	Vanillic Acid-4-O-Glucuronide	Phenolic acids	Phenolic acids	-	1	717520	600320	732200	235000	287280	256250	373610	438280	384050	140580	122760	163340	367020	436810	411590	--	--
Zmhn001793	341.09	179.03	342.096	C15H18O9	[M-H]-	6-O-Caffeoyl-D-glucose	Phenolic acids	Phenolic acids	-	2	464860	450410	454140	460600	512880	533050	868340	800090	750280	1647900	1738100	1714500	556030	577540	598960	--	--
mws0906	341.12	179	342.131	C16H22O8	[M-H]-	Coniferin	Phenolic acids	Phenolic acids	531-29-3	2	437660	543040	509580	330040	445040	422580	868610	832190	740800	2294900	2164700	2115600	375600	513490	599210	C00761	ko00940
MWSslk092	343.08	328.06	344.09	C18H16O7	[M-H]-	Usnic acid	Phenolic acids	Phenolic acids	125-46-2	3	147950	21668	32488	9	9	9	9	9	9	9	9	9	16999	19931	15457	C10101	--
Zmln000899	343.11	181.05	344.111	C15H20O9	[M-H]-	Syringaldehyde-4-O-glucoside	Phenolic acids	Phenolic acids	-	3	26890	34910	52303	90905	82383	78925	166200	149470	224840	151910	104650	136540	71592	109500	115290	--	--
Lmmn000774	343.1	181.05	344.111	C15H20O9	[M-H]-	Dihydrocaffeoylglucose	Phenolic acids	Phenolic acids	-	3	9600.8	31738	28334	47703	46969	47319	55354	59180	51397	62272	91175	88729	33265	51357	48581	--	--
mws2108	353.09	191.05	354.095	C16H18O9	[M-H]-	Cryptochlorogenic acid (4-O-Caffeoylquinic acid)*	Phenolic acids	Phenolic acids	905-99-7	1	21580000	19404000	20237000	11041000	12375000	10517000	12109000	9909600	15752000	5173600	5098800	5003400	13603000	13001000	15113000	--	--
pme1816	353.09	191	354.095	C16H18O9	[M-H]-	Neochlorogenic acid (5-O-Caffeoylquinic acid)	Phenolic acids	Phenolic acids	906-33-2	1	4374200	4899300	4240900	2485500	2496900	2418100	3180600	3028300	2986800	1296400	1156500	1214300	2979200	3256000	3105800	C17147	--
mws0178	353.09	191.01	354.095	C16H18O9	[M-H]-	Chlorogenic acid (3-O-Caffeoylquinic acid)*	Phenolic acids	Phenolic acids	327-97-9	1	19254000	20075000	20117000	11524000	10658000	9868700	10215000	9849300	14597000	4606300	4745600	3697200	12876000	14995000	12899000	C00852	ko00940,ko00941,ko00945,ko01110
pmb3056	355.1	121.1	356.111	C16H20O9	[M-H]-	Homovanilloylquinic acid	Phenolic acids	Phenolic acids	-	3	257260	252220	285620	227750	217630	193050	175250	172880	183200	193660	166980	145640	194920	222440	232030	--	--
Lmsn003318	355.1	175.04	356.111	C16H20O9	[M-H]-	1-O-Feruloyl-β-D-glucose	Phenolic acids	Phenolic acids	7196-71-6	2	2903100	2632500	2865000	694840	715360	705440	445970	476930	497940	221090	227300	248140	1232300	1260200	1310300	C17759	--
Hmmn002544	355.1	193.05	356.111	C16H20O9	[M-H]-	Ferulic acid-4-O-glucoside	Phenolic acids	Phenolic acids	117405-51-3	1	5117200	5221200	4642700	3015600	3047900	3359600	3647600	3335000	4182200	1595000	1706900	1672800	3475400	3925300	4499800	--	--
Jmyn002224	357.12	135.04	358.126	C16H22O9	[M-H]-	glucoacetosyringone	Phenolic acids	Phenolic acids	86402-41-7	2	1202.3	1928.7	2157.1	47190	44813	32232	84153	106530	109320	103920	130960	119270	55115	72942	68938	--	--
pme0085	359.08	196.7	360.084	C18H16O8	[M-H]-	Rosmarinic acid	Phenolic acids	Phenolic acids	537-15-5	3	37684	36630	50065	119130	112150	112510	133290	97015	119590	70177	67646	63598	102290	91830	85014	C01850	ko00350,ko01100
pmb3107	359.1	182.1	360.106	C15H20O10	[M-H]-	Glucosyringic Acid	Phenolic acids	Phenolic acids	-	3	364820	367260	385910	563100	618590	541530	1237000	1076000	1241000	1464500	1413200	1438000	758180	909240	981980	--	--
mws0179	367.1	190.9	368.111	C17H20O9	[M-H]-	Chlorogenic acid methyl ester	Phenolic acids	Phenolic acids	29708-87-0	2	7232900	7206400	7793000	830610	828800	749430	767430	868770	920160	399240	458240	522340	2598800	2700400	3059000	--	--
Lmgn003073	735.22	367.11	368.111	C17H20O9	[2M-H]-	5-O-Feruloylquinic acid	Phenolic acids	Phenolic acids	-	3	1225100	972900	1227800	5327.4	5766.1	3553.9	3535.6	3975.3	6167.4	2659.9	3553.9	5309.4	84596	96563	115590	--	--
pma3724	369.1	177.1	368.111	C17H20O9	[M+H]+	1-O-Feruloylquinic acid	Phenolic acids	Phenolic acids	-	3	34061000	32707000	33751000	2441800	2396600	2458600	1498800	1469000	1833300	1541900	1458600	1354200	9298600	10899000	10973000	--	--
pmb0752	369.12	177.1	368.111	C17H20O9	[M+H]+	3-O-Feruloylquinic acid	Phenolic acids	Phenolic acids	1899-29-2	1	26165000	23634000	25768000	8134200	8048900	8034800	9720700	9928400	9535600	8754500	8789300	8517200	11890000	13298000	13588000	C02572	--
Lmbp002309	371.1	209.05	370.126	C17H22O9	[M+H]+	Sinapaldehyde-4-O-Glucoside	Phenolic acids	Phenolic acids	154461-65-1	2	172760	159120	177120	243840	264340	241890	426670	366210	370870	486940	455840	469810	298060	342360	350350	--	--
pmn001695	371.1	249.06	372.106	C16H20O10	[M-H]-	Trihydroxycinnamoylquinic acid	Phenolic acids	Phenolic acids	-	2	138290	125180	136360	110580	106340	110550	101190	102240	139830	83922	106870	95528	87195	98851	129420	--	--
Lmhn006533	371.13	209.08	372.142	C17H24O9	[M-H]-	Awsoniaside B	Phenolic acids	Phenolic acids	-	2	1164100	1169300	1105600	3119700	2907800	3057400	4465300	4626400	4008700	2307700	2103800	2207200	2574300	2626300	3074100	--	--
mws0011	371.13	209	372.142	C17H24O9	[M-H]-	Syringin	Phenolic acids	Phenolic acids	118-34-3	2	358430	346530	441110	683770	701670	654220	638270	646430	428790	270740	288440	270890	505120	555150	596010	C01533	ko00940
pmb0108	375.2	137.1	374.1	C19H18O8	[M+H]+	Feruloyl syringic acid	Phenolic acids	Phenolic acids	-	3	137880	141460	141550	73280	81216	73436	56573	41373	55632	9	9	9	61665	77813	80337	--	--
pmn001660	381.19	235.1	382.199	C20H30O7	[M-H]-	Cinncassiol A	Phenolic acids	Phenolic acids	73599-11-8	3	209480	111980	148260	173100	190690	201630	111740	126210	105700	137670	151430	111720	112350	150290	204410	C17645	--
pmb3062	385.1	151.1	386.102	C17H22O10	[M-H]-	1-O-Eudesmoylquinic acid	Phenolic acids	Phenolic acids	-	1	2713200	2379500	2741800	2801300	2955800	2984400	2990900	2817100	3378000	2071000	1981300	2066700	2489200	2869900	3096400	--	--
Zmhn002227	385.11	223.06	386.121	C17H22O10	[M-H]-	4-O-Glucosyl-sinapate	Phenolic acids	Phenolic acids	-	2	54241	46846	47607	213170	209380	203110	224460	195270	186090	225870	224100	209300	126080	126190	191980	C02919	--
HJN003	385.11	223.06	386.122	C17H22O10	[M-H]-	1-O-Sinapoyl-D-glucose	Phenolic acids	Phenolic acids	-	2	64394	54656	61068	336160	362410	369620	676300	589850	604110	286250	325900	302120	320080	292810	350350	C01175	ko00940
Lmzn001582	387.17	207.1	388.174	C18H28O9	[M-H]-	5'-Glucosyloxyjasmanic acid	Phenolic acids	Phenolic acids	-	1	1169600	1127500	1268900	696840	853490	831510	783930	849610	870310	827860	864500	905470	792910	962280	1064100	--	--
Smhn005081	393.11	231.06	394.126	C19H22O9	[M-H]-	Fortuneanoside A	Phenolic acids	Phenolic acids	-	3	21861	16067	17145	18158	17427	21270	9	9	9	9	9	9	12432	7906.5	7736.8	--	--
pma0110	399	207.2	398.121	C18H22O10	[M+H]+	4-O-Sinapoylquinic acid	Phenolic acids	Phenolic acids	-	3	21915	18625	20121	17641	15302	15983	23948	20557	20559	6912.5	4163.2	6464.4	16676	16945	17298	--	--
Lmhn002573	399.09	205.04	400.101	C17H20O11	[M-H]-	Sinapoylglucuronic acid	Phenolic acids	Phenolic acids	-	3	63520	53898	64076	25130	13880	20292	10305	13827	8388.8	17085	20806	9473.2	24727	17027	35546	--	--
Hmln003529	401.15	269.11	402.152	C18H26O10	[M-H]-	Benzyl β-primeveroside	Phenolic acids	Phenolic acids	130622-31-0	2	175280	131250	122300	128950	86190	97449	150820	75419	128850	123350	230930	139200	97744	258600	170740	--	--
Cmjn004337	401.14	269.1	402.153	C18H26O10	[M-H]-	Benzyl-(2''-O-xylosyl)glucoside	Phenolic acids	Phenolic acids	-	2	621750	500770	759440	447690	540430	557660	687320	564860	671060	559630	402310	735600	386170	677910	664220	--	--
pmn001471	405.08	285	406.09	C19H18O10	[M-H]-	Lancerin	Phenolic acids	Phenolic acids	81991-99-3	2	113460	86507	104970	882320	747850	774370	1637900	1444900	1909300	1960400	1968200	1984000	940180	1135700	1110900	C10075	--
Smhn005674	407.13	245.08	408.142	C20H24O9	[M-H]-	Fortuneanoside C	Phenolic acids	Phenolic acids	-	3	9	9	9	12961	20360	12426	10243	9896.4	40815	9	9	9	14708	14094	9240	--	--
Lmjn002534	431.16	149.05	432.163	C19H28O11	[M-H]-	Darendoside A	Phenolic acids	Phenolic acids	149596-95-2	2	71928	82686	66857	187730	213340	217670	321760	249860	331020	180020	215880	208250	148200	183260	214850	--	--
Cmzn005251	433.11	271.06	434.121	C21H22O10	[M-H]-	6-O-Caffeoylarbutin	Phenolic acids	Phenolic acids	136172-60-6	2	77575	76606	131540	174120	132630	103190	187060	226190	240270	274260	286180	253260	162040	188980	199780	--	--
Cmzn005970	433.11	271.06	434.121	C21H22O10	[M-H]-	Dunalianoside A	Phenolic acids	Phenolic acids	-	2	456640	387770	377890	144660	168720	124170	9	9	9	9	9	9	149680	143560	178500	--	--
Smhn005325	437.1	275.05	438.116	C20H22O11	[M-H]-	Fortuneanoside J	Phenolic acids	Phenolic acids	1015781-38-0	3	14191	15323	13429	28404	24706	25573	17515	20283	16038	9	9	9	17592	16172	14316	--	--
Smhn105325	437.1	275.05	438.116	C20H22O11	[M-H]-	Fortuneanoside K	Phenolic acids	Phenolic acids	-	3	12378	11659	15818	24967	30734	32598	18776	14882	15683	9	9	9	13233	16787	15532	--	--
Hmbp006861	445.15	177.05	444.142	C23H24O9	[M+H]+	1,2-O-Diferuloylglycerol*	Phenolic acids	Phenolic acids	-	3	23029	20212	17290	30336	28046	33961	25984	20433	36513	9996.7	11743	9792.3	20640	23801	25113	--	--
pmp000091	445.15	177.05	444.142	C23H24O9	[M+H]+	1,3-O-Diferuloylglycerol*	Phenolic acids	Phenolic acids	83008-46-2	3	7803.2	7551.2	10936	13686	13455	13325	12415	10565	16134	5285.9	5126.5	4562.3	9941.6	11470	10526	--	--
Cmzn004594	449.11	287.06	450.116	C21H22O11	[M-H]-	Dunalianoside C	Phenolic acids	Phenolic acids	-	2	195000	189110	166660	487800	433950	477220	1475900	1242000	1661100	1223500	1227900	1458800	713830	902350	824050	--	--
Cmzn005999	449.11	287.06	450.116	C21H22O11	[M-H]-	Dunalianoside B	Phenolic acids	Phenolic acids	-	2	304700	236380	259010	810860	868080	834940	582310	580230	691310	481130	508510	512130	526630	588620	635970	--	--
Lmhn002321	461.07	167.04	462.08	C21H18O12	[M-H]-	Vnilloylcaffeoyltartaric acid	Phenolic acids	Phenolic acids	-	2	6310200	6564300	6997900	31169000	32116000	30601000	31185000	31890000	29675000	21778000	22391000	24815000	20767000	20560000	24087000	--	--
MWSmce621	473.07	149.01	474.08	C22H18O12	[M-H]-	Cichoric Acid	Phenolic acids	Phenolic acids	6537-80-0	2	839300	978090	1046100	1390200	1476300	1314000	1798200	2478200	1813100	1411300	1657800	1386000	1606800	1800000	1625300	C10437	--
Smhn003633	475.14	167.03	476.153	C20H28O13	[M-H]-	Pyrafortunoside A	Phenolic acids	Phenolic acids	-	2	313300	267900	259870	931990	1001600	831000	1058300	1095900	928100	800710	811160	811170	642310	745020	815190	--	--
Lmjn002774	475.18	179.07	476.189	C21H32O12	[M-H]-	Darendoside B	Phenolic acids	Phenolic acids	-	2	2381000	2281100	2304500	1112100	1168400	1129000	1106800	1207200	1164100	1146100	1126500	1125000	1395700	1514900	1708900	--	--
Lmgp003989	499.13	163.04	498.116	C25H22O11	[M+H]+	Dicaffeoylshikimic acid	Phenolic acids	Phenolic acids	-	3	9	9	9	27033	26607	26730	45765	42626	42479	54202	59284	49139	27282	31239	32950	--	--
Lmsn004970	503.12	179.04	504.127	C24H24O12	[M-H]-	3,6-Di-O-caffeoyl glucose*	Phenolic acids	Phenolic acids	-	3	168460	183130	114030	238400	211220	247940	212090	202620	249750	332490	354880	287250	282820	218480	258540	--	--
Lmsn004322	503.12	179.03	504.127	C24H24O12	[M-H]-	1,6-Di-O-caffeoyl-β-D-glucose*	Phenolic acids	Phenolic acids	-	3	9	9	9	9	9	9	113820	96172	107060	2009000	1878400	1868400	406890	420330	440910	--	--
pmn001384	515.12	353.09	516.127	C25H24O12	[M-H]-	Isochlorogenic acid C	Phenolic acids	Phenolic acids	57378-72-0	3	52016	86422	128710	19482	11780	21361	39878	23906	23413	18415	23927	9899	39936	39812	32123	--	--
mws1584	515.12	191.05	516.127	C25H24O12	[M-H]-	1,3-O-Dicaffeoylquinic Acid (Cynarin)	Phenolic acids	Phenolic acids	30964-13-7	2	236000	208610	333290	504730	484550	401440	925100	768890	969380	2229200	2221100	2200800	824520	1031200	980130	C10445	--
pmn001382	515.12	353.09	516.127	C25H24O12	[M-H]-	Isochlorogenic acid A	Phenolic acids	Phenolic acids	2450-53-5	3	72764	81988	67391	18685	17213	20283	27613	12767	17561	19844	15433	10553	48423	26909	29554	--	--
Li512115	515.12	353.09	516.127	C25H24O12	[M-H]-	Isochlorogenic acid B	Phenolic acids	Phenolic acids	14534-61-3	3	73904	88862	85715	19463	14421	23136	27485	15929	17657	26138	22220	17127	40921	40267	42063	C10468	--
Lmhn003246	517.1	223.06	518.106	C24H22O13	[M-H]-	Sinapoylcaffeoyltartaric acid	Phenolic acids	Phenolic acids	-	3	12933	8978.2	13285	71841	82261	63271	70764	83524	105350	74733	111980	102460	60126	59349	93304	--	--
Hmbn002692	517.16	175.04	518.164	C22H30O14	[M-H]-	6'-O-Feruloyl-D-sucrose	Phenolic acids	Phenolic acids	118230-77-6	3	195120	153150	140490	168440	191100	139670	326290	318350	366410	559710	661940	606080	254980	290840	322190	--	--
pmn001710	521.13	359.08	522.137	C24H26O13	[M-H]-	Rosmarinic acid-3'-O-glucoside	Phenolic acids	Phenolic acids	910028-78-3	3	343270	272920	266410	184710	185710	161500	263000	188510	219330	139950	174700	212050	188210	225590	167310	--	--
pmb2554	529.16	193.1	530.164	C23H30O14	[M-H]-	5-O-Feruloyl quinic acid glucoside*	Phenolic acids	Phenolic acids	-	1	69752	61773	73392	32059	38779	33386	61502	49940	67024	71501	69319	60935	53714	61126	64394	--	--
pmb2833	529.16	193.1	530.164	C23H30O14	[M-H]-	3-O-Feruloylquinic acid-O-glucoside*	Phenolic acids	Phenolic acids	-	1	75379	71469	61440	31733	34040	32768	42037	36822	50653	46022	52491	51732	42599	49471	52246	--	--
HJN056	557.24	509.22	558.246	C30H38O10	[M-H]-	Sesquimarocanol B	Phenolic acids	Phenolic acids	-	2	326400	297160	287570	58282	75068	60655	169280	163920	238100	114550	107010	115110	163660	167160	173440	--	--
Hmgp001944	625.21	163.03	624.205	C29H36O15	[M+H]+	Isoacteoside	Phenolic acids	Phenolic acids	61303-13-7	3	33309	30277	28644	37386	39075	33021	21835	19183	25394	13362	12389	14847	27805	35340	30973	--	--
mws1153	665.21	161.02	666.216	C31H38O16	[M-H]-	2'-Acetylacteoside	Phenolic acids	Phenolic acids	94492-24-7	3	10054	11236	13109	13040	24588	13080	13979	16012	21861	12267	15108	12289	10365	18639	19932	--	--
HJN102	677.17	515.14	678.158	C34H30O15	[M-H]-	3,4,5-Tricaffeoylquinic acid	Phenolic acids	Phenolic acids	86632-03-3	3	11941	14156	12498	10125	10476	7406.8	19231	15049	7311.9	6432.7	5975.8	3199.9	13187	9007.6	12472	--	--
Lmgn002250	677.17	191.06	678.18	C31H34O17	[M-H]-	Dicaffeoylquinic acid-O-glucoside	Phenolic acids	Phenolic acids	-	2	931370	1248700	1388400	790330	818680	1145200	948430	1048000	1583200	566700	532310	474980	1122700	1217600	1158100	--	--
Lmgn002253	695.2	353.09	696.19	C31H36O18	[M-H]-	Syringoylcaffeoylquinic acid-D-glucose	Phenolic acids	Phenolic acids	-	1	915520	713990	676550	3120900	3442200	3289700	4016000	4570400	3891700	4663300	4941400	4668500	3024200	3725600	3774100	--	--
MWSmce461	102.05	56.05	101.048	C4H7NO2	[M+H]+	L-Azetidine-2-carboxylic acid	Amino acids and derivatives	Amino acids and derivatives	2133-34-8	3	220240	317340	337710	9	9	9	9	9	9	9	9	9	112460	100930	108040	--	--
MWSmce585	104.07	59.01	103.063	C4H9NO2	[M+H]+	Methyl 3-aminopropanoate	Amino acids and derivatives	Amino acids and derivatives	4138-35-6	3	166640	209690	184950	33484	39538	38358	50388	32773	60115	94648	84671	90249	71448	75865	87786	--	--
pme3033	104.07	86	103.063	C4H9NO2	[M+H]+	N,N-Dimethylglycine	Amino acids and derivatives	Amino acids and derivatives	1118-68-9	3	1499100	1372900	1479500	208620	193270	226190	238080	203120	226340	346600	293080	392620	453640	460470	456480	C01026	ko00260,ko01100
pme0010	106	60	105.043	C3H7NO3	[M+H]+	L-Serine	Amino acids and derivatives	Amino acids and derivatives	56-45-1	3	269420	327930	325090	85563	105960	83469	25625	26377	19227	7915.9	15547	13412	96739	80613	88654	C00065	ko00260,ko00261,ko00270,ko00460,ko00564,ko00600,ko00630,ko00920,ko00970,ko01100,ko01110,ko01200,ko01230,ko01240,ko02010
pme0006	116.07	70.1	115.063	C5H9NO2	[M+H]+	L-Proline	Amino acids and derivatives	Amino acids and derivatives	147-85-3	1	8625600	8711000	9538900	1356700	1283200	1366600	1790400	1597300	1581800	4400200	4495100	4583500	3603600	3865500	3559500	C00148	ko00330,ko00332,ko00970,ko01100,ko01110,ko01230,ko02010
mws0256	118.09	72.1	117.079	C5H11NO2	[M+H]+	L-Valine	Amino acids and derivatives	Amino acids and derivatives	72-18-4	1	31473000	32530000	39397000	30298000	29626000	21775000	18138000	25488000	25001000	11586000	8540400	10702000	29388000	31750000	25405000	C00183	ko00280,ko00290,ko00311,ko00460,ko00770,ko00966,ko00970,ko01100,ko01110,ko01210,ko01230,ko01240,ko02010
mws0230	120.07	74	119.058	C4H9NO3	[M+H]+	L-Threonine	Amino acids and derivatives	Amino acids and derivatives	72-19-5	3	2383600	2447700	2509900	1430300	1291900	1375100	1312200	1294600	1276500	928640	1000800	1036400	1551900	1427400	1365300	C00188	ko00260,ko00261,ko00290,ko00860,ko00970,ko01100,ko01110,ko01230,ko02010
mws0671	120.07	74.1	119.058	C4H9NO3	[M+H]+	L-Homoserine	Amino acids and derivatives	Amino acids and derivatives	672-15-1	3	2447400	2287400	2622400	1286400	1375100	1249800	1458900	1324800	1283900	944720	905460	1075700	1675000	1714500	1613500	C00263	ko00260,ko00270,ko00300,ko00920,ko01100,ko01110,ko01230
MWSmce706	129.07	56.05	128.059	C5H8N2O2	[M+H]+	Cyclo(Ala-Gly)	Amino acids and derivatives	Amino acids and derivatives	4526-77-6	2	38746	41293	80378	22394	30112	14443	34840	13372	21335	28730	43314	36794	13468	26885	33014	--	--
ML10181668	130.09	84.08	129.079	C6H11NO2	[M+H]+	Cycloleucine	Amino acids and derivatives	Amino acids and derivatives	52-52-8	1	30520000	36856000	38713000	22251000	21853000	24569000	22049000	19373000	20490000	16597000	14826000	15367000	19954000	25012000	25200000	C03969	--
mws0712	130.05	86	131.058	C5H9NO3	[M-H]-	N-Propionylglycine	Amino acids and derivatives	Amino acids and derivatives	21709-90-0	3	603380	576050	642520	228160	198840	178240	9	9	9	9	9	9	226330	245090	200330	--	--
mws0216	132.07	86	131.058	C5H9NO3	[M+H]+	Trans-4-Hydroxy-L-proline	Amino acids and derivatives	Amino acids and derivatives	51-35-4	2	21376000	19924000	18267000	14887000	14897000	14517000	16757000	16404000	15518000	5925300	6690900	7230900	12326000	15055000	15515000	C01157	ko00330,ko01100,ko02010
pme2679	132	86	131.095	C6H13NO2	[M+H]+	L-Allo-isoleucine	Amino acids and derivatives	Amino acids and derivatives	1509-34-8	3	3663300	3380600	4487.1	2386300	2520900	2340100	2800300	2490300	2581300	749450	1006600	966570	2120700	2593600	2518800	C21096	--
mws0227	132.1	86.2	131.095	C6H13NO2	[M+H]+	L-Leucine*	Amino acids and derivatives	Amino acids and derivatives	61-90-5	1	2114300	2046900	2276300	1176200	1061600	1114300	1064200	1060900	1102300	365450	337040	313270	1178100	1312500	1267800	C00123	ko00280,ko00290,ko00966,ko00970,ko01100,ko01110,ko01210,ko01230,ko02010
mws0258	132.1	86	131.095	C6H13NO2	[M+H]+	L-Isoleucine*	Amino acids and derivatives	Amino acids and derivatives	73-32-5	1	2119100	2079500	2402100	1177000	1116000	1115800	1027400	993090	1102200	323290	339490	323130	1194000	1275900	1284800	C00407	ko00280,ko00290,ko00460,ko00960,ko00966,ko00970,ko01100,ko01110,ko01210,ko01230,ko02010
mws1587	132.1	86	131.095	C6H13NO2	[M+H]+	L-Norleucine*	Amino acids and derivatives	Amino acids and derivatives	327-57-1	1	2046400	2102300	2335000	1212900	1047800	1125200	1058100	1009600	1081000	367210	328990	322460	1213300	1232300	1279000	C01933	--
mws0001	133.06	74	132.054	C4H8N2O3	[M+H]+	L-Asparagine	Amino acids and derivatives	Amino acids and derivatives	70-47-3	1	4125600	3483700	4812800	346790	346240	367240	189170	165460	154440	58596	77462	59171	680540	909000	889480	C00152	ko00250,ko00460,ko00970,ko01100,ko01110,ko01230
pme2527	133	116	132.09	C5H12N2O2	[M+H]+	L-Ornithine	Amino acids and derivatives	Amino acids and derivatives	70-26-8	3	239860	160470	212100	36384	43614	40769	36648	21281	33344	13955	1624	12199	67567	76429	64731	C00077	ko00220,ko00330,ko00472,ko00480,ko01100,ko01110,ko01210,ko01230,ko02010
mws0219	132.03	88	133.038	C4H7NO4	[M-H]-	L-Aspartic Acid	Amino acids and derivatives	Amino acids and derivatives	56-84-8	3	5530300	5222100	5401900	2432000	2536200	2315700	3909600	3227500	2935400	5605700	5192200	5445500	4129400	3551000	4216200	C00049	ko00220,ko00250,ko00260,ko00261,ko00270,ko00300,ko00340,ko00410,ko00460,ko00710,ko00760,ko00770,ko00970,ko01100,ko01110,ko01200,ko01210,ko01230,ko01240,ko02010
Zmdp000972	136.04	91.05	135.035	C4H9NO2S	[M+H]+	S-Methyl-L-cysteine	Amino acids and derivatives	Amino acids and derivatives	1187-84-4	2	936120	919550	1057500	220910	189580	211820	828450	841080	854890	335770	306750	307540	582660	531270	552360	C22040	ko02010
Hmsp000364	144.1	98.09	143.095	C7H13NO2	[M+H]+	L-Cyclopentylglycine	Amino acids and derivatives	Amino acids and derivatives	2521-84-8	3	51033	37272	29139	41473	47950	46348	28085	42111	57355	40452	62394	64257	48019	74193	60962	--	--
Rfmb318	144.1	84.08	144.092	C7H14NO2+	[M]+	D-Proline betaine	Amino acids and derivatives	Amino acids and derivatives	1195-94-4	3	77693	85738	66859	22766	27949	25850	16029	27239	33928	53978	25379	25762	24264	30166	56144	C21514	--
Lmqp000427	146.08	82.07	145.074	C6H11NO3	[M+H]+	N-Methyl-Trans-4-Hydroxy-L-Proline	Amino acids and derivatives	Amino acids and derivatives	4252-82-8	3	911450	847340	898290	870160	933390	773950	856820	751250	750130	600090	622330	589230	648130	684250	789280	--	--
pme0193	147.08	84	146.069	C5H10N2O3	[M+H]+	L-Glutamine	Amino acids and derivatives	Amino acids and derivatives	56-85-9	2	289780	261790	445990	191150	210650	191960	532050	459930	611470	280310	306830	308740	319770	364850	305170	C00064	ko00220,ko00230,ko00240,ko00250,ko00630,ko00750,ko00910,ko00970,ko01100,ko01230,ko01240,ko02010
pme0026	147.11	84	146.106	C6H14N2O2	[M+H]+	L-Lysine	Amino acids and derivatives	Amino acids and derivatives	56-87-1	2	261120	277610	317510	157660	161380	156470	472470	405170	516590	259380	292420	282690	300650	278130	306400	C00047	ko00300,ko00310,ko00780,ko00960,ko00970,ko01100,ko01110,ko01210,ko01230,ko02010
Zmzn000113	146.05	102.06	147.053	C5H9NO4	[M-H]-	L-threo-3-Methylaspartate	Amino acids and derivatives	Amino acids and derivatives	6061-13-8	1	941390	890800	950800	322460	301000	356870	366260	446170	370310	522590	517060	477730	438870	526600	603750	C03618	ko00630,ko00660,ko01100,ko01200
mws1050	148.06	88	147.053	C5H9NO4	[M+H]+	O-Acetylserine	Amino acids and derivatives	Amino acids and derivatives	5147-00-2	3	1045300	1046300	1042600	384940	352240	313660	434780	449620	514370	95212	70817	123150	422170	522840	370240	C00979	ko00270,ko00908,ko00920,ko01100,ko01110,ko01200,ko01230,ko04122
pme0014	148.06	84	147.053	C5H9NO4	[M+H]+	L-Glutamic acid	Amino acids and derivatives	Amino acids and derivatives	56-86-0	1	49221000	46270000	47946000	17287000	17591000	16790000	19165000	18993000	15439000	20689000	21842000	25170000	25714000	26506000	27098000	C00025	ko00220,ko00250,ko00330,ko00332,ko00340,ko00430,ko00480,ko00524,ko00630,ko00650,ko00660,ko00860,ko00910,ko00970,ko01100,ko01110,ko01200,ko01210,ko01230,ko01240,ko02010
MWSmce608	148.1	74.02	147.09	C6H13NO3	[M+H]+	4-Hydoxy-L-Isoleucine	Amino acids and derivatives	Amino acids and derivatives	781658-23-9	2	237700	209220	214870	60625	107520	102670	101820	86038	103490	108850	72025	61918	100350	126570	82447	--	--
mws0224	150.1	61	149.051	C5H11NO2S	[M+H]+	DL-Methionine	Amino acids and derivatives	Amino acids and derivatives	59-51-8	3	295450	259330	268500	313320	299200	299460	117230	97193	147410	48575	40397	42018	199220	183870	205600	--	--
pme1210	150.06	61	149.051	C5H11NO2S	[M+H]+	L-Methionine	Amino acids and derivatives	Amino acids and derivatives	63-68-3	3	414130	386550	442270	329240	326620	415390	127050	99038	176290	62629	57082	50295	229590	253130	248990	C00073	ko00270,ko00966,ko00970,ko01100,ko01110,ko01210,ko01230,ko01240
mws0254	156.08	110	155.069	C6H9N3O2	[M+H]+	L-Histidine	Amino acids and derivatives	Amino acids and derivatives	71-00-1	3	437760	338410	405440	233690	229970	207660	339660	251560	264510	166890	180740	194120	269020	317420	263560	C00135	ko00340,ko00410,ko00970,ko01100,ko01110,ko01230,ko02010
pme3382	160.06	98	161.069	C6H11NO4	[M-H]-	N-Acetyl-L-threonine	Amino acids and derivatives	Amino acids and derivatives	17093-74-2	3	40803	63306	59596	36760	20085	27667	21268	31895	31160	28621	23534	32849	37696	22450	38042	--	--
pme2914	161.05	99	162.053	C6H10O5	[M-H]-	3-Hydroxy-3-methylpentane-1,5-dioic acid	Amino acids and derivatives	Amino acids and derivatives	503-49-1	3	3872600	3790100	4072900	595750	616190	569130	1585300	1232600	2274500	378610	377900	385710	1609600	1895800	2110200	C03761	--
pme2758	162.04	144	163.048	C5H9NO5	[M-H]-	4-Hydroxy-L-glutamic acid	Amino acids and derivatives	Amino acids and derivatives	3913-68-6	3	17459	19154	20388	9014	13150	16858	15502	11411	10847	19172	20422	24804	15912	10149	16049	C03079	--
Lmbp000123	164.07	56.05	163.067	C6H13NO2S	[M+H]+	L-Homomethionine	Amino acids and derivatives	Amino acids and derivatives	25148-30-5	3	2276700	2154700	1601700	9	9	9	9	9	9	9	9	9	574640	773190	787490	C17213	ko00966,ko01110,ko01210
pme2617	166.05	102	165.046	C5H11NO3S	[M+H]+	L-Methionine Sulfoxide	Amino acids and derivatives	Amino acids and derivatives	3226-65-1	3	3434100	2969200	3616600	2797900	2791500	2667200	2600300	2332200	2406300	2148600	2145800	2037600	2554900	2842500	2839500	C02989	ko00270
pme0021	166.09	120.08	165.07	C9H11NO2	[M+H]+	L-Phenylalanine	Amino acids and derivatives	Amino acids and derivatives	63-91-2	1	43712000	43946000	43598000	15299000	15175000	15828000	16273000	14761000	16539000	9664300	10072000	9781400	21168000	24285000	23752000	C00079	ko00360,ko00400,ko00460,ko00940,ko00960,ko00966,ko00970,ko00998,ko01100,ko01110,ko01210,ko01230,ko02010
pme0181	170.09	124	169.085	C7H11N3O2	[M+H]+	3-Methyl-L-Histidine*	Amino acids and derivatives	Amino acids and derivatives	368-16-1	2	1195200	1155400	1177000	425080	452380	381600	533220	593630	488090	322030	263940	348950	454520	538990	475780	C01152	ko00340,ko01100
MWS0933	170.09	124.09	169.085	C7H11N3O2	[M+H]+	1-Methylhistidine*	Amino acids and derivatives	Amino acids and derivatives	332-80-9	2	348320	287330	448500	168560	160280	143980	195750	219900	176840	146350	109840	115430	143730	185980	267560	--	--
pme0253	174.11	86	173.105	C8H15NO3	[M+H]+	N-Acetyl-L-leucine	Amino acids and derivatives	Amino acids and derivatives	1188-21-2	3	25412	20955	24728	10627	10893	10964	9564.9	8978.9	9357.8	5096.9	5794.8	5064	9025.2	12481	13261	C02710	--
MWSmce119	175.11	70.06	174.112	C6H14N4O2	[M+H]+	L-Arginine	Amino acids and derivatives	Amino acids and derivatives	74-79-3	2	1821200	1974000	1935800	1088500	1311900	1405200	2105000	2192900	2428300	1534500	1145200	1221300	1032600	1462500	996080	C00062	ko00220,ko00261,ko00330,ko00472,ko00970,ko01100,ko01110,ko01230,ko02010
pme2559	174.04	88	175.048	C6H9NO5	[M-H]-	N-Acetyl-L-Aspartic Acid	Amino acids and derivatives	Amino acids and derivatives	997-55-7	3	165930	159680	154100	68937	95970	72435	52071	60466	80730	25983	41154	14485	73359	93903	84282	C01042	ko00250,ko01100
pme0008	176.1	113	175.096	C6H13N3O3	[M+H]+	L-Citrulline	Amino acids and derivatives	Amino acids and derivatives	372-75-8	3	96896	60721	78129	95517	138620	102930	112040	87845	144280	153060	154810	154010	89457	91669	102250	C00327	ko00220,ko01100,ko01110,ko01230
Zmdp000796	178.05	88.04	177.046	C6H11NO3S	[M+H]+	cycloalliin	Amino acids and derivatives	Amino acids and derivatives	15042-85-0	3	9	9	9	9	9	9	142870	114120	166990	9	9	9	25929	26319	30678	--	--
mws0250	182.08	136.1	181.074	C9H11NO3	[M+H]+	L-Tyrosine	Amino acids and derivatives	Amino acids and derivatives	60-18-4	1	14451000	13858000	17458000	3145600	3023600	3753700	13383000	13044000	14600000	5645800	4667200	4839000	9363100	9200400	8840000	C00082	ko00130,ko00261,ko00350,ko00360,ko00400,ko00460,ko00730,ko00940,ko00950,ko00965,ko00966,ko00970,ko00998,ko01100,ko01110,ko01210,ko01230,ko01240
pme0137	187.07	125	188.08	C7H12N2O4	[M-H]-	N-Acetyl-L-Glutamine	Amino acids and derivatives	Amino acids and derivatives	2490-97-3	2	932470	1004900	1163100	831510	726380	683190	717710	714130	679490	580320	522670	512110	822670	893170	959210	--	--
mws5041	189.12	86.1	188.116	C8H16N2O3	[M+H]+	L-Glycyl-L-isoleucine*	Amino acids and derivatives	Amino acids and derivatives	19461-38-2	3	82720	73108	78174	30984	36496	46228	56875	45121	48530	28455	19381	20701	44682	54552	59263	--	--
pme0122	189.12	126	188.116	C8H16N2O3	[M+H]+	N6-Acetyl-L-lysine	Amino acids and derivatives	Amino acids and derivatives	692-04-6	3	174210	97298	167400	67886	62719	66535	147040	92360	122350	86250	98353	96606	94530	111590	102420	C02727	ko00310,ko01100
mws0736	189.12	86	188.116	C8H16N2O3	[M+H]+	N-Glycyl-L-leucine*	Amino acids and derivatives	Amino acids and derivatives	869-19-2	3	106790	111390	124690	60992	53477	61687	79872	63103	61112	41412	39070	41692	73100	74564	85950	C02155	--
Zmdp000292	189.14	70.07	188.127	C7H16N4O2	[M+H]+	Arginine methyl ester	Amino acids and derivatives	Amino acids and derivatives	-	3	88276	95206	69490	26704	43206	27285	90985	62337	142560	21761	43847	32288	47057	59338	58354	--	--
Zmjp000182	189.13	70.07	188.127	C7H16N4O2	[M+H]+	N-Monomethyl-L-arginine	Amino acids and derivatives	Amino acids and derivatives	17035-90-4	3	123230	149370	133750	33991	44822	49102	115470	144370	126180	55956	43616	42598	90998	77668	103260	C03884	--
pme0075	188.06	128	189.064	C7H11NO5	[M-H]-	N-Acetyl-L-glutamic acid	Amino acids and derivatives	Amino acids and derivatives	1188-37-0	3	232980	273120	302490	40023	16066	32745	9	9	9	9	9	9	52818	86879	76557	C00624	ko00220,ko01100,ko01110,ko01210,ko01230
MWSslk140	192.07	56.05	191.062	C7H13NO3S	[M+H]+	N-Acetyl-L-Methionine	Amino acids and derivatives	Amino acids and derivatives	65-82-7	3	19109	24289	19687	3176.3	3276.3	4268.7	4847.1	3672.2	3499.2	4900	4025.8	3281.9	8415.4	8238.5	9531.1	C02712	--
MWS1771	196.1	91.05	195.09	C10H13NO3	[M+H]+	L-Tyrosine methyl ester	Amino acids and derivatives	Amino acids and derivatives	1080-06-4	2	99633	68516	103960	15989	9196.7	19399	18095	21472	19328	12451	17555	10452	21498	31938	39307	C03404	--
mws5037	203.14	86.1	202.132	C9H18N2O3	[M+H]+	L-Alanyl-L-leucine	Amino acids and derivatives	Amino acids and derivatives	3303-34-2	3	118170	113060	100870	35533	41547	29911	23351	28549	17326	10694	13034	17148	45716	44399	75740	--	--
MWS5164	203.15	70.07	202.143	C8H18N4O2	[M+H]+	N,N'-Dimethylarginine;SDMA*	Amino acids and derivatives	Amino acids and derivatives	30344-00-4	3	606650	296490	386970	49595	64807	54638	100890	142640	95149	50482	10577	23083	107360	52771	89267	--	--
NK10251888	203.15	70.07	202.143	C8H18N4O2	[M+H]+	NG,NG-Dimethyl-L-arginine*	Amino acids and derivatives	Amino acids and derivatives	30315-93-6	3	437520	557030	451370	72397	154710	71599	93497	122570	66816	49025	44006	48867	74777	118300	182330	C03626	--
mws0282	203.08	116.05	204.09	C11H12N2O2	[M-H]-	L-Tryptophan	Amino acids and derivatives	Amino acids and derivatives	73-22-3	1	2043800	2007500	2194500	9511100	9602900	9823900	10429000	11173000	10380000	9771100	9831700	9986700	7711600	8106600	8636600	C00078	ko00260,ko00380,ko00400,ko00901,ko00966,ko00970,ko00998,ko01100,ko01110,ko01210,ko01230,ko01240
Zmgn002106	206.08	58.03	207.09	C11H13NO3	[M-H]-	N-Acetyl-L-phenylalanine	Amino acids and derivatives	Amino acids and derivatives	2018-61-3	2	1014000	1125100	962250	248280	274000	275840	374400	356830	345890	573910	610760	636990	563290	546960	658040	C03519	ko00360,ko01100
mws5042	223.11	120.09	222.1	C11H14N2O3	[M+H]+	L-Glycyl-L-phenylalanine	Amino acids and derivatives	Amino acids and derivatives	721-66-4	3	66030	73938	67387	22585	24448	25379	24298	16244	28037	12765	14539	12670	31205	38050	31954	--	--
mws0520	224.09	136	223.084	C11H13NO4	[M+H]+	N-Acetyl-L-tyrosine	Amino acids and derivatives	Amino acids and derivatives	537-55-3	3	12226	16589	18839	13766	18136	16514	14881	19725	13620	28296	31145	33692	11331	19794	25495	--	--
Lmhp001430	227.09	116.07	226.095	C10H14N2O4	[M+H]+	Cyclo(Pro-Glu)	Amino acids and derivatives	Amino acids and derivatives	-	2	187590	188950	195250	161550	129460	160000	153030	170010	183990	141270	137470	148230	132820	169630	183080	--	--
MWStz170	227.14	86.06	226.132	C11H18N2O3	[M+H]+	Cyclo(L-Leu-trans-4-hydroxy-L-Pro)	Amino acids and derivatives	Amino acids and derivatives	115006-86-5	3	9073.4	7974.6	6429.4	15692	21505	16232	15642	16225	19690	11681	12776	15739	10967	14190	13518	--	--
Lmhp001670	231.16	72.08	230.163	C11H22N2O3	[M+H]+	L-Valyl-L-Leucine	Amino acids and derivatives	Amino acids and derivatives	3989-97-7	3	93149	98212	100720	39303	43907	37756	56479	46277	52903	37817	37755	36734	50581	49909	64632	--	--
pmb0962	235.1	118.3	234.158	C10H22N2O4	[M+H]+	L-Lysine-Butanoic Acid	Amino acids and derivatives	Amino acids and derivatives	80407-71-2	3	57629	46310	59985	12217	11737	9278.7	10267	11209	4627.4	9	9	9	19007	17356	7569	--	--
Lmhp002031	245.18	86.1	244.179	C12H24N2O3	[M+H]+	L-Leucyl-L-Leucine	Amino acids and derivatives	Amino acids and derivatives	3303-31-9	3	68627	65307	82241	22079	18560	18877	12421	12971	15474	21638	25172	26123	24436	33051	34695	--	--
pmb2591	245.09	203.2	246.1	C13H14N2O3	[M-H]-	N-Acetyl-L-Tryptophan	Amino acids and derivatives	Amino acids and derivatives	1218-34-4	1	22558	16075	14718	154280	221880	174690	174870	160210	230240	301840	275470	260140	191210	143630	164190	--	--
mws0124	247.11	130	246.1	C13H14N2O3	[M+H]+	N-(3-Indolylacetyl)-L-alanine	Amino acids and derivatives	Amino acids and derivatives	57105-39-2	3	1207.3	1022.1	1414.2	4519.1	5725.1	8677.1	18108	15034	12782	15356	13483	12704	7856.4	6402.5	11087	--	--
Lmrj002087	247.13	86.09	246.121	C10H18N2O5	[M+H]+	L-Isoleucyl-L-Aspartate	Amino acids and derivatives	Amino acids and derivatives	-	2	104660	106960	92880	53235	49706	45941	38716	31606	40205	33851	32476	22204	62609	73794	71315	--	--
Zmdp001647	247.13	184.1	246.122	C10H18N2O5	[M+H]+	γ-Glutamyl-L-valine	Amino acids and derivatives	Amino acids and derivatives	-	1	219750	234520	229390	62666	62028	69404	72064	57530	65335	48209	70623	56631	92283	111920	105690	--	--
Zmdp002216	261.14	86.1	260.137	C11H20N2O5	[M+H]+	L-γ-Glutamyl-L-leucine	Amino acids and derivatives	Amino acids and derivatives	2566-39-4	2	154800	164360	160000	81590	62700	71734	112070	104640	99362	44647	50908	44622	93393	102670	98513	--	--
MWS4309	262.12	188.07	261.111	C13H15N3O3	[M+H]+	Glycyl-tryptophan	Amino acids and derivatives	Amino acids and derivatives	2390-74-1	2	62033	49210	52427	12140	11030	8014.3	7504.7	7359.3	6130.2	3157.4	6871.1	5931.2	18856	16419	14880	--	--
Lmhp001732	263.13	70.07	262.132	C14H18N2O3	[M+H]+	L-Prolyl-L-Phenylalanine	Amino acids and derivatives	Amino acids and derivatives	13589-02-1	3	108530	114380	109080	12258	17493	18329	25316	19749	22712	4976.5	10017	9319.7	36042	44396	36332	--	--
Lmhp002001	265.15	72.08	264.147	C14H20N2O3	[M+H]+	L-Valyl-L-Phenylalanine	Amino acids and derivatives	Amino acids and derivatives	3918-92-1	3	67726	56398	55087	25649	24800	25878	31600	26730	27540	31091	29573	28195	35892	36204	31485	--	--
Lmrj002793	277.12	120.08	276.112	C14H16N2O4	[M+H]+	Cyclo(Phe-Glu)	Amino acids and derivatives	Amino acids and derivatives	-	3	6990.4	6094.8	7437.4	10050	9583.9	8044.1	4895.8	5596.4	7028.1	1927.3	2270.2	2264.4	4895.2	7099.7	6824.2	--	--
pme1712	275	257	276.132	C11H20N2O6	[M-H]-	L-Saccharopine	Amino acids and derivatives	Amino acids and derivatives	997-68-2	3	26572	18951	24384	34589	30307	26718	19604	17593	23295	15580	26823	17951	22446	18391	35601	C00449	ko00300,ko00310,ko01100,ko01110,ko01230
mws5035	279.17	120.08	278.163	C15H22N2O3	[M+H]+	L-Leucyl-L-phenylalanine	Amino acids and derivatives	Amino acids and derivatives	56217-82-4	3	21881	24670	17867	7397.9	7845.7	5967.7	5349	4783.3	5200.6	9	9	9	8132.5	7228.7	8907.1	--	--
mws0629	281.11	166	280.106	C13H16N2O5	[M+H]+	L-Aspartyl-L-Phenylalanine	Amino acids and derivatives	Amino acids and derivatives	13433-09-5	1	79208	82260	78679	50113	55979	47928	18148	21513	16073	12654	13146	9894.9	34542	43507	44829	--	--
MWSmce251	286.1	105.03	285.1	C16H15NO4	[M+H]+	N-Benzoyl-(2R,3S)-3-phenylisoserine	Amino acids and derivatives	Amino acids and derivatives	132201-33-3	3	51616	50498	37404	3872.9	2446.7	5499.1	9	9	9	9	9	9	11892	16459	14612	--	--
Zmdn001564	293.11	164.07	294.122	C14H18N2O5	[M-H]-	γ-Glutamylphenylalanine	Amino acids and derivatives	Amino acids and derivatives	7432-24-8	3	75510	67866	61487	59532	57416	37878	86612	83801	76145	69179	69642	68880	71781	68078	83687	--	--
Zmdp001857	311.12	165.05	310.116	C14H18N2O6	[M+H]+	γ-Glutamyltyrosine	Amino acids and derivatives	Amino acids and derivatives	7432-23-7	3	53650	53422	64400	30499	26953	28466	45447	37954	31859	14857	20329	20723	28096	30503	34923	--	--
mws0582	322.11	130	321.099	C11H19N3O6S	[M+H]+	S-(Methyl)glutathione	Amino acids and derivatives	Amino acids and derivatives	2922-56-7	2	1691300	1604000	2119500	3665500	3227200	3831100	2861700	2241100	2746600	998370	1002400	1022600	3179800	3147500	4150000	C11347	--
pme2074	322.4	129.7	323.21	C18H29NO4	[M-H]-	Jasmonoyl-L-Isoleucine	Amino acids and derivatives	Amino acids and derivatives	120330-93-0	3	42809	38784	39223	36089	37887	35635	9	9	9	14440	14933	15833	22998	24556	27314	C18699	ko04075
pme1286	385.13	250	384.122	C14H20N6O5S	[M+H]+	S-(5'-Adenosy)-L-homocysteine	Amino acids and derivatives	Amino acids and derivatives	979-92-0	3	36249	43743	37810	19470	23165	25357	7418	6755.2	5011.9	16539	20865	20989	21157	25549	25794	C00021	ko00270,ko01100,ko01230,ko01240
mws1051	400.14	251	399.145	C15H23N6O5S	[M+H]+	S-Adenosylmethionine	Amino acids and derivatives	Amino acids and derivatives	485-80-3	3	76726	98901	85026	29028	32126	27521	135430	182500	89149	35897	27538	28596	43132	51398	58386	--	--
pmb1283	448.1	163.5	447.215	C18H33N5O6S	[M+H]+	L-Glutaminyl-L-valyl-L-valyl-L-cysteine	Amino acids and derivatives	Amino acids and derivatives	-	3	1922.7	9	9	17658	20119	16047	23539	27690	26793	16703	15664	15748	15649	21661	17738	--	--
pmb0464	458.1	116.3	457.143	C16H27NO14	[M+H]+	L-Aspartic acid-O-diglucoside	Amino acids and derivatives	Amino acids and derivatives	-	3	3155500	1773100	2339600	1806500	1671200	2099200	2114000	2215500	1638900	4892700	4794900	5488900	3892700	4404000	4054400	--	--
MWS0132	611.15	306.07	612.152	C20H32N6O12S2	[M-H]-	Oxiglutatione	Amino acids and derivatives	Amino acids and derivatives	27025-41-8	3	108640	118660	103240	54385	50677	39940	40933	29783	56530	9	9	9	24485	40335	59736	C00127	ko00480,ko01100,ko01240
