# Supplementary material for: Chemotaxonomic Identification of Key Taste and Nutritional Components in ‘Shushanggan Apricot’ Fruits by Widely Targeted Metabolomics
Source: Molecules. 2022 Jun 16;27(12):3870. doi: 10.3390/molecules27123870 (PMC9227342; doi:10.3390/molecules27123870)
Supplement: Supplementary file 1 [file molecules-27-03870-s001.zip › Table S2.xlsx]

## Sheet: G vs CCⅠ
Index	Formula	Compounds	Class I	Class II	CAS	Level	G1	G2	G3	CCI1	CCI2	CCI3	VIP	p_value	FDR	Fold_Change	Log2FC	Type
Lmyp003371	C7H8O2	3,5-Dihydroxytoluene	Phenolic acids	Phenolic acids	504-15-4	1	142840	141090	142470	360950	360900	371880	1.12173	0.000205483	0.00190949	2.56503	1.35898	up
MWS2027	C4H4N2O3	Barbituric acid;Malonylurea;2,4,6-Pyrimidinetrione	Nucleotides and derivatives	Nucleotides and derivatives	67-52-7	2	1678400	1728000	2050400	8504700	8370700	10305000	1.11483	0.00592487	0.0143498	4.98101	2.31644	up
mws0889	C4H8O5	D-Threonic Acid	Others	Saccharides and Alcohols	3909-12-4	2	9	9	9	291060	252980	258970	1.12198	0.00194515	0.0070842	29741.1	14.8602	up
pme2828	C6H5NO3	4-Nitrophenol	Phenolic acids	Phenolic acids	100-02-7	3	6491500	4743900	5511600	36927000	36218000	33377000	1.11615	0.000208305	0.00190949	6.36066	2.66918	up
Zmyn000230	C5H8O5	2-Dehydro-3-deoxy-L-arabinonate	Others	Saccharides and Alcohols	-	3	53154	93314	86743	359780	367220	170540	1.01665	0.0701506	0.0909645	3.84862	1.94434	up
Zmyn000247	C5H8O5	2-Hydroxyglutaric Acid	Organic acids	Organic acids	13095-48-2	3	31318	49962	65750	202440	157560	161130	1.05776	0.00317046	0.00964212	3.54438	1.82553	up
Lmbn000216	C5H8O5	3-Methylmalic acid	Organic acids	Organic acids	152204-30-3	3	67062	44980	47112	255210	121450	222500	1.0409	0.0637517	0.0841465	3.76466	1.91252	up
mws0262	C4H6O6	L-Tartaric acid	Organic acids	Organic acids	87-69-4	3	9	9	9	28002	33699	45147	1.12137	0.0194621	0.0314592	3957.33	11.9503	up
pma0675	C8H8O3	o-Anisic acid	Phenolic acids	Phenolic acids	579-75-9	3	17920	17025	16830	41224	35169	41560	1.11114	0.007516	0.0169253	2.27818	1.18788	up
pme2165	C5H4N2O4	Orotic acid	Others	Vitamin	65-86-1	3	510130	488930	518740	1249500	1205100	1174200	1.12019	0.000205443	0.00190949	2.39083	1.25751	up
pme2529	C6H12O5	1,5-Anhydro-D-glucitol	Others	Saccharides and Alcohols	154-58-5	3	9	9	9	78456	22917	36536	1.11799	0.110694	0.135778	5107.74	12.3185	up
MWS1830	C9H10O3	Ethylsalicylate	Phenolic acids	Phenolic acids	118-61-6	3	23537	19165	25514	47551	54176	51863	1.09389	0.000460773	0.00305456	2.25152	1.1709	up
MWSmce165	C6H14O5	L-Fucitol	Others	Saccharides and Alcohols	13074-06-1	2	71943	83653	69710	149480	155050	157530	1.10748	0.000433303	0.00300763	2.05081	1.03619	up
mws2125	C3H5O6P	Phosphoenolpyruvate	Organic acids	Organic acids	138-08-9	3	48907	63246	106010	330480	247370	304540	1.06338	0.00273529	0.00886714	4.04464	2.01601	up
MWSslk066	C8H8O4	3-Hydroxy-4-methoxybenzoic acid	Phenolic acids	Phenolic acids	645-08-9	3	10384	8730.2	8958.3	16807	25334	20474	1.06564	0.0381829	0.054547	2.23047	1.15735	up
Lmmp003042	C8H8O4	Protocatechuic Acid Methyl Ester	Phenolic acids	Phenolic acids	2150-43-8	1	2028000	1921500	2189200	6894300	7008500	7098700	1.11983	1.95039e-06	0.000256419	3.42116	1.77449	up
pme1383	C8H11NO3	Pyridoxine	Others	Vitamin	65-23-6	1	1704600	1598300	1506300	3962600	3637600	4113800	1.11472	0.00119774	0.00538241	2.43575	1.28436	up
MWSmce001	C9H8O4	5-Acetylsalicylic acid	Phenolic acids	Phenolic acids	13110-96-8	2	9	9	9	46047	49463	43840	1.12198	0.00123819	0.0053993	5161.11	12.3335	up
mws0663	C7H8N4O2	1,7-Dimethylxanthine	Nucleotides and derivatives	Nucleotides and derivatives	611-59-6	2	2035.7	2545.9	3305.9	9666.6	8642.9	9658.5	1.09454	0.000190116	0.00189926	3.54586	1.82614	up
mws0214	C6H14O6	D-Sorbitol	Others	Saccharides and Alcohols	50-70-4	1	5299700	5917200	5178700	15380000	15561000	16103000	1.11819	5.555e-06	0.000364161	2.86931	1.5207	up
pme2237	C6H14O6	Dulcitol	Others	Saccharides and Alcohols	608-66-2	1	10073000	10225000	10800000	25650000	23715000	25999000	1.11843	0.00105306	0.00505761	2.42344	1.27705	up
mws1155	C6H14O6	D-Mannitol	Others	Saccharides and Alcohols	69-65-8	1	2114200	2278900	2224900	6014600	6073100	6156300	1.12083	5.94067e-07	0.000256419	2.75672	1.46295	up
MWSslk235	C6H14O6	Allitol	Others	Saccharides and Alcohols	488-44-8	1	8432300	8428000	8769400	24197000	22747000	22322000	1.12031	0.00105438	0.00505761	2.70257	1.43433	up
Zmyn000453	C6H8O7	Isocitric Acid	Organic acids	Organic acids	320-77-4	1	3163300	3137000	2832500	7073200	6066000	6191100	1.10797	0.00465501	0.0125409	2.11658	1.08173	up
mws0281	C6H8O7	Citric Acid	Organic acids	Organic acids	77-92-9	1	2096400	1983200	2239800	5816900	6065800	5427500	1.11704	0.000767861	0.00415631	2.73922	1.45376	up
MWSmce658	C10H8O4	Noreugenin; 5,7-Dihydroxy-2-Methylchromone	Phenolic acids	Phenolic acids	1013-69-0	3	14630	13844	12614	45733	43053	41317	1.11742	0.000363673	0.00268209	3.16645	1.66287	up
mws0277	C7H12O6	Quinic Acid	Organic acids	Organic acids	77-95-2	2	1509400	1526900	1523500	3290800	2878700	3290800	1.11367	0.00693042	0.0160982	2.07472	1.05292	up
mws1189	C6H10O7	D-Galacturonic acid	Others	Saccharides and Alcohols	685-73-4	3	66839	59150	66867	159930	147980	140380	1.11247	0.0012456	0.0053993	2.32448	1.21691	up
mws2208	C10H10O4	Ferulic Acid	Phenolic acids	Phenolic acids	1135-24-6	3	236710	177670	208770	1525300	1115700	1501200	1.11143	0.0115356	0.0220259	6.6472	2.73275	up
Lmdn003756	C10H10O4	Methyl caffeate	Phenolic acids	Phenolic acids	3843-74-1	3	9	9	9	10785	11889	5513.4	1.11928	0.0412227	0.0580242	1043.98	10.0279	up
mws0282	C11H12N2O2	L-Tryptophan	Amino acids and derivatives	Amino acids and derivatives	73-22-3	1	2043800	2007500	2194500	9511100	9602900	9823900	1.12124	2.23097e-06	0.000256419	4.63318	2.212	up
HJAP048	C10H12O5	2,4,5-Trimethoxybenzoic acid	Phenolic acids	Phenolic acids	-	3	9	9	9	9487.5	5743.5	7853.4	1.12097	0.0193074	0.0313811	854.978	9.73974	up
pmb2507	C5H11O7P	2-Deoxyribose-1-phosphate	Nucleotides and derivatives	Nucleotides and derivatives	17210-42-3	3	9	9	9	24190	22041	43245	1.12048	0.0474682	0.0648292	3313.93	11.6943	up
MWStz170	C11H18N2O3	Cyclo(L-Leu-trans-4-hydroxy-L-Pro)	Amino acids and derivatives	Amino acids and derivatives	115006-86-5	3	9073.4	7974.6	6429.4	15692	21505	16232	1.06059	0.0205489	0.0329092	2.27576	1.18635	up
Lmlp002765	C15H16O2	Stilbostemin B	Phenolic acids	Phenolic acids	162411-67-8	1	9	9	9	10622	11279	10829	1.122	0.000316356	0.00247517	1212.22	10.2434	up
mws0248	C9H12N2O6	Uridine	Nucleotides and derivatives	Nucleotides and derivatives	58-96-8	3	18452	18363	22780	38674	45859	38112	1.08699	0.00418849	0.0116019	2.05797	1.04123	up
pme2266	C10H16N2O3S	Biotin	Others	Vitamin	58-85-5	3	5372.7	4893.5	5650.5	11851	15973	16349	1.09554	0.0205822	0.0329092	2.77526	1.47262	up
pmb2591	C13H14N2O3	N-Acetyl-L-Tryptophan	Amino acids and derivatives	Amino acids and derivatives	1218-34-4	1	22558	16075	14718	154280	221880	174690	1.11055	0.013276	0.0238931	10.325	3.36807	up
mws0124	C13H14N2O3	N-(3-Indolylacetyl)-L-alanine	Amino acids and derivatives	Amino acids and derivatives	57105-39-2	3	1207.3	1022.1	1414.2	4519.1	5725.1	8677.1	1.08526	0.0529844	0.0713717	5.19302	2.37657	up
Zmpn000095	C6H15O9P	Sorbitol-6-phosphate	Others	Saccharides and Alcohols	20479-58-7	1	204400	201540	208710	438490	429750	422610	1.12116	4.54199e-05	0.000770179	2.10014	1.07048	up
Lmtn004049	C15H20O4	Abscisic acid	Organic acids	Organic acids	21293-29-8	1	84905	103660	87249	1361000	1345900	1279800	1.12066	0.000210368	0.00190949	14.4543	3.85343	up
MWSmce675	C12H16O7	Arbutin	Phenolic acids	Phenolic acids	497-76-7	3	9	9	9	44553	38557	38665	1.12195	0.00237411	0.00805014	4510.19	12.139	up
MWSslk035	C13H18O7	Orcinol glucoside	Phenolic acids	Phenolic acids	21082-33-7	1	920270	768480	831990	2068800	1947000	2257400	1.10997	0.00131592	0.00558554	2.48863	1.31535	up
pmn001511	C13H18O7	3-Hydroxy-5-Methylphenol-1-O-Glucoside	Phenolic acids	Phenolic acids	-	1	508590	439560	544250	1302300	1443200	1328800	1.11126	0.000166791	0.00177928	2.73003	1.44892	up
Cmzp002057	C14H18O8	6-O-Acetylarbutin	Phenolic acids	Phenolic acids	10338-88-2	3	7639.5	7860.2	7191.8	59273	63422	65947	1.12116	0.00111773	0.00524121	8.31333	3.05543	up
Lmmn002179	C14H18O8	Methyl salicylate-2-O-glucoside	Phenolic acids	Phenolic acids	10019-60-0	2	327770	368560	468680	975080	1055700	934300	1.0922	0.000457323	0.00305456	2.54511	1.34773	up
Lmqn000351	C12H22O10	Rutinose	Others	Saccharides and Alcohols	90-74-4	2	9	9	9	8936	13926	12171	1.12124	0.0153269	0.0264411	1297.52	10.3415	up
Lmmn003663	C14H18O9	5-Glucosyloxy-2-Hydroxybenzoic acid methyl ester	Phenolic acids	Phenolic acids	-	1	445530	353280	372820	969960	1021300	1047000	1.10899	8.99227e-05	0.00117899	2.59319	1.37473	up
Lmtn002565	C14H18O9	1-O-Vanilloyl-D-Glucose	Phenolic acids	Phenolic acids	-	1	778840	751890	848330	3514700	3975100	3049400	1.11482	0.008908	0.0186373	4.42998	2.1473	up
Zmhn001883	C14H18O9	Vanillic acid-4-O-glucoside	Phenolic acids	Phenolic acids	32142-31-7	2	24866	33900	38989	81741	102340	82658	1.07503	0.00399362	0.011167	2.72865	1.44819	up
pme3184	C10H14N5O6P	2'-Deoxyadenosine-5'-monophosphate	Nucleotides and derivatives	Nucleotides and derivatives	653-63-4	2	38846	35739	50147	95125	78355	76892	1.05971	0.00577294	0.0142512	2.00728	1.00524	up
pmb0789	C14H21NO8	Pyridoxine-5'-O-glucoside	Others	Vitamin	-	3	109350	91729	109460	314630	321010	312460	1.11584	0.00012258	0.00144645	3.05308	1.61026	up
pmc0066	C10H13N4O7P	2'-Deoxyinosine-5'-monophosphate	Nucleotides and derivatives	Nucleotides and derivatives	3393-18-8	3	38778	50271	43429	129030	122910	175470	1.09317	0.0236551	0.0371184	3.22627	1.68987	up
mws0675	C11H15N2O8P	β-Nicotinamide mononucleotide	Nucleotides and derivatives	Nucleotides and derivatives	1094-61-7	3	9	9	9	41270	22038	16382	1.11939	0.071894	0.0930207	2951.48	11.5272	up
mws1333	C12H22O11	Melibiose	Others	Saccharides and Alcohols	585-99-9	1	754320	866350	1076600	1817500	1705600	1939900	1.07253	0.00204025	0.00725148	2.02538	1.01819	up
pme0519	C12H22O11	D-Sucrose	Others	Saccharides and Alcohols	57-50-1	1	1165800	1754700	1320100	3090900	5282500	3218200	1.03215	0.0670963	0.0879707	2.73348	1.45074	up
mws1080	C12H22O11	Galactinol	Others	Saccharides and Alcohols	3687-64-7	1	3624300	3248500	3635400	10291000	9908700	12758000	1.10917	0.0126162	0.0234074	3.13638	1.6491	up
Lmsn000381	C12H22O11	D-Maltose	Others	Saccharides and Alcohols	69-79-4	1	774070	978620	1063100	3970000	2685000	3934100	1.09035	0.0219609	0.0348305	3.76061	1.91097	up
MWSmce203	C12H22O11	D-Cellobiose	Others	Saccharides and Alcohols	528-50-7	3	9	9	9	56256	82925	41055	1.1208	0.0390826	0.0554297	6675.41	12.7046	up
MA10039641	C12H22O11	Lactobiose	Others	Saccharides and Alcohols	63-42-3	1	1363400	1103900	1830700	2991900	4582500	4790700	1.04287	0.0297483	0.0445469	2.87694	1.52454	up
mws5038	C12H22O11	Isomaltulose	Others	Saccharides and Alcohols	13718-94-0	1	881640	1502900	994840	3706100	4597300	3315600	1.07456	0.00786687	0.0171664	3.4382	1.78166	up
Zmln000899	C15H20O9	Syringaldehyde-4-O-glucoside	Phenolic acids	Phenolic acids	-	3	26890	34910	52303	90905	82383	78925	1.01269	0.0131383	0.0238285	2.2104	1.14431	up
MWS1983	C12H24O11	Maltitol	Others	Saccharides and Alcohols	585-88-6	3	73326	109840	76540	300180	285820	316940	1.09828	0.000193145	0.00189926	3.47678	1.79775	up
pmb0296	C21H40O4	1-Oleoyl-Sn-Glycerol	Lipids	Glycerol ester	129784-87-8	3	9	9	9	9319.2	9975.6	11289	1.12187	0.00321665	0.00968277	1132.73	10.1456	up
Jmyn002224	C16H22O9	glucoacetosyringone	Phenolic acids	Phenolic acids	86402-41-7	2	1202.3	1928.7	2157.1	47190	44813	32232	1.11184	0.0131662	0.0238285	23.4933	4.55418	up
pme0085	C18H16O8	Rosmarinic acid	Phenolic acids	Phenolic acids	537-15-5	3	37684	36630	50065	119130	112150	112510	1.10076	0.00061046	0.00349681	2.76405	1.46678	up
Lmhn006533	C17H24O9	Awsoniaside B	Phenolic acids	Phenolic acids	-	2	1164100	1169300	1105600	3119700	2907800	3057400	1.12021	0.000410162	0.0028809	2.64173	1.40148	up
Zmhn002227	C17H22O10	4-O-Glucosyl-sinapate	Phenolic acids	Phenolic acids	-	2	54241	46846	47607	213170	209380	203110	1.11949	3.04227e-06	0.000256419	4.2077	2.07303	up
HJN003	C17H22O10	1-O-Sinapoyl-D-glucose	Phenolic acids	Phenolic acids	-	2	64394	54656	61068	336160	362410	369620	1.1198	0.000555425	0.00337836	5.9305	2.56815	up
pmn001471	C19H18O10	Lancerin	Phenolic acids	Phenolic acids	81991-99-3	2	113460	86507	104970	882320	747850	774370	1.11738	0.00258498	0.00852034	7.88537	2.97918	up
MWSmce484	C20H22O9	Astringin	Others	Saccharides and Alcohols	29884-49-9	3	9673.5	13720	10182	63905	67419	61007	1.11281	5.09101e-05	0.000770179	5.72831	2.51811	up
Smhn005674	C20H24O9	Fortuneanoside C	Phenolic acids	Phenolic acids	-	3	9	9	9	12961	20360	12426	1.12098	0.0270795	0.041366	1694.33	10.7265	up
pmd0153	C19H39O7P	LysoPA 16:0	Lipids	Glycerol ester	22002-85-3	3	9	9	9	29652	22295	23996	1.12177	0.00763384	0.0169322	2812.7	11.4577	up
mws2523	C12H23O14P	Trehalose 6-phosphate	Others	Saccharides and Alcohols	4484-88-2	1	97259	112390	111600	365960	353160	341290	1.11793	2.53662e-05	0.000748304	3.3009	1.72286	up
Lmjn002534	C19H28O11	Darendoside A	Phenolic acids	Phenolic acids	149596-95-2	2	71928	82686	66857	187730	213340	217670	1.10933	0.00116892	0.00534624	2.79377	1.48222	up
Smhn105325	C20H22O11	Fortuneanoside K	Phenolic acids	Phenolic acids	-	3	12378	11659	15818	24967	30734	32598	1.07189	0.00762371	0.0169322	2.21551	1.14764	up
Lmhp007836	C21H38NO7P	LysoPE 16:3	Lipids	LPE	-	3	767.81	1189.2	434.47	5785	7311.1	6828.3	1.08225	0.00160207	0.00617792	8.33141	3.05856	up
Cmzn004594	C21H22O11	Dunalianoside C	Phenolic acids	Phenolic acids	-	2	195000	189110	166660	487800	433950	477220	1.11284	0.000593938	0.00343552	2.54003	1.34484	up
Cmzn005999	C21H22O11	Dunalianoside B	Phenolic acids	Phenolic acids	-	2	304700	236380	259010	810860	868080	834940	1.11216	3.38908e-05	0.000769061	3.142	1.65168	up
Lmhp008763	C21H42NO7P	LysoPE 16:1(2n isomer)	Lipids	LPE	-	3	35567	33591	30678	185480	257330	225350	1.1152	0.0115335	0.0220259	6.69258	2.74256	up
Lmhn002321	C21H18O12	Vnilloylcaffeoyltartaric acid	Phenolic acids	Phenolic acids	-	2	6310200	6564300	6997900	31169000	32116000	30601000	1.121	3.15755e-05	0.000769061	4.72444	2.24014	up
Lmhp009464	C22H44NO7P	LysoPE 17:1(2n isomer)	Lipids	LPE	-	3	8635.9	8820.3	10584	36769	54995	59323	1.1014	0.0264322	0.0408245	5.38823	2.42981	up
Smhn003633	C20H28O13	Pyrafortunoside A	Phenolic acids	Phenolic acids	-	2	313300	267900	259870	931990	1001600	831000	1.11215	0.00294854	0.00943232	3.28699	1.71677	up
pmb0856	C23H46NO7P	LysoPE 18:1(2n isomer)	Lipids	LPE	-	3	160300	148690	156540	1083700	1398900	1391200	1.11819	0.00819207	0.0174488	8.32127	3.0568	up
pmb2260	C23H46NO7P	LysoPC 15:1	Lipids	LPC	-	3	25274	29222	29842	61174	77418	81944	1.09647	0.0150836	0.0262517	2.61491	1.38676	up
mws0289	C23H46NO7P	LysoPE 18:1	Lipids	LPE	89576-29-4	3	41366	42312	36882	108590	150050	118700	1.10298	0.0191125	0.0311502	3.12989	1.64611	up
Lmhp009129	C23H48NO7P	LysoPC 15:0(2n isomer)	Lipids	LPC	-	1	18248	15386	22629	110860	119510	140140	1.11143	0.0047392	0.0126588	6.58532	2.71925	up
pmb0863	C24H46NO7P	LysoPC 16:2(2n isomer)	Lipids	LPC	-	3	137410	138280	138410	391070	490430	524260	1.11016	0.0143037	0.0253428	3.39474	1.7633	up
Lmhp008833	C24H48NO7P	LysoPC 16:1(2n isomer)	Lipids	LPC	-	1	880170	904750	771580	3889000	4795300	4677900	1.11641	0.0054056	0.0138065	5.22676	2.38592	up
pmp001270	C24H48NO7P	LysoPC 16:1	Lipids	LPC	76790-27-7	1	901140	887490	778270	3910900	4660100	4861000	1.11657	0.00561383	0.0139166	5.23277	2.38758	up
pmd0132	C24H50NO7P	LysoPC 16:0(2n isomer)	Lipids	LPC	-	1	1322100	1302200	1304700	7170600	9220700	8934600	1.11791	0.00797658	0.0171758	6.44589	2.68838	up
Lmgp003989	C25H22O11	Dicaffeoylshikimic acid	Phenolic acids	Phenolic acids	-	3	9	9	9	27033	26607	26730	1.12201	2.23396e-05	0.000693704	2976.67	11.5395	up
Lmhp009590	C25H50NO7P	LysoPC 17:1	Lipids	LPC	-	1	300870	303000	293810	856040	1071600	1075000	1.11309	0.0104024	0.0207346	3.34489	1.74196	up
pmb2406	C25H52NO7P	LysoPC 17:0	Lipids	LPC	50930-23-9	2	17993	16582	20412	73590	94102	90652	1.11319	0.00721054	0.0163624	4.69827	2.23213	up
Lmhp010515	C25H52NO7P	LysoPC 17:0(2n isomer)	Lipids	LPC	-	2	22288	23715	22067	98041	138980	138010	1.11132	0.0168212	0.028275	5.50949	2.46192	up
Lmhn003246	C24H22O13	Sinapoylcaffeoyltartaric acid	Phenolic acids	Phenolic acids	-	3	12933	8978.2	13285	71841	82261	63271	1.10782	0.00559782	0.0139166	6.17604	2.62668	up
Lmhp010190	C26H52NO7P	LysoPC 18:1(2n isomer)	Lipids	LPC	-	1	6177100	5883200	6203800	38534000	46825000	46635000	1.11946	0.00510507	0.0132105	7.22696	2.85339	up
pmd0136	C26H54NO7P	LysoPC 18:0(2n isomer)	Lipids	LPC	-	1	104570	102340	96458	295310	366660	354670	1.11414	0.00791401	0.0171664	3.35118	1.74467	up
Lmhp010908	C27H54NO7P	LysoPC 19:1	Lipids	LPC	-	3	12831	15632	10039	23997	39078	28489	1.0247	0.0454047	0.0628844	2.37816	1.24985	up
pmb2228	C27H56NO7P	LysoPC 19:0	Lipids	LPC	108273-88-7	3	8310.3	9088.2	8949.6	35580	44309	41216	1.11722	0.00612326	0.0146264	4.59635	2.20049	up
Lmhp011549	C28H56NO7P	LysoPC 20:1	Lipids	LPC	-	3	13983	15519	15883	30781	46200	38161	1.08333	0.0329058	0.0480555	2.53701	1.34313	up
Lmgn002253	C31H36O18	Syringoylcaffeoylquinic acid-D-glucose	Phenolic acids	Phenolic acids	-	1	915520	713990	676550	3120900	3442200	3289700	1.11215	4.24712e-05	0.000770179	4.27257	2.0951	up
mws4052	C4H7NO2	1-Aminocyclopropane-1-carboxylic acid	Organic acids	Organic acids	22059-21-8	3	459820	464050	441080	171000	159140	185810	1.11675	1.18769e-05	0.000644362	0.377999	-1.40354	down
MWSmce461	C4H7NO2	L-Azetidine-2-carboxylic acid	Amino acids and derivatives	Amino acids and derivatives	2133-34-8	3	220240	317340	337710	9	9	9	1.12164	0.0150825	0.0262517	3.08469e-05	-14.9845	down
pmf0256	C6H14O	3-Methyl-1-pentanol	Others	Saccharides and Alcohols	589-35-5	3	102600	100680	108050	9	9	9	1.122	0.000452207	0.00305456	8.67247e-05	-13.4932	down
pme3011	C4H9NO2	γ-Aminobutyric acid	Organic acids	Organic acids	56-12-2	3	1598900	2036300	2224200	282900	269620	283670	1.11607	0.01198	0.0223677	0.142709	-2.80885	down
MWSmce585	C4H9NO2	Methyl 3-aminopropanoate	Amino acids and derivatives	Amino acids and derivatives	4138-35-6	3	166640	209690	184950	33484	39538	38358	1.11609	0.0059588	0.0143498	0.198439	-2.33323	down
pme3017	C4H9NO2	2-Aminoisobutyric acid	Organic acids	Organic acids	62-57-7	3	345830	354730	371780	63445	66017	60153	1.12113	0.000391361	0.00281589	0.176824	-2.49962	down
pme3033	C4H9NO2	N,N-Dimethylglycine	Amino acids and derivatives	Amino acids and derivatives	1118-68-9	3	1499100	1372900	1479500	208620	193270	226190	1.12031	0.000555146	0.00337836	0.144336	-2.79249	down
pme0010	C3H7NO3	L-Serine	Amino acids and derivatives	Amino acids and derivatives	56-45-1	3	269420	327930	325090	85563	105960	83469	1.10733	0.00352055	0.0103339	0.298114	-1.74607	down
mws0255	C4H5N3O	Cytosine	Nucleotides and derivatives	Nucleotides and derivatives	71-30-7	3	146500	147220	175880	64516	48784	86060	1.0428	0.00355787	0.0103523	0.424532	-1.23606	down
pme0006	C5H9NO2	L-Proline	Amino acids and derivatives	Amino acids and derivatives	147-85-3	1	8625600	8711000	9538900	1356700	1283200	1366600	1.12111	0.00134874	0.00564368	0.149076	-2.74588	down
pme0120	C5H11NO2	5-Aminovaleric acid	Organic acids	Organic acids	660-88-8	3	146860	124400	88067	37204	47281	39949	1.06905	0.0410878	0.0579948	0.346297	-1.52992	down
mws0147	C5H10O3	β-Hydroxyisovaleric acid	Organic acids	Organic acids	625-08-1	3	132110	149040	148940	35531	61669	65460	1.04379	0.00281799	0.00908534	0.3782	-1.40278	down
pma0134	C4H8O4	D-Threose	Others	Saccharides and Alcohols	95-43-2	3	188090	172100	192020	69571	84643	76335	1.10954	0.000255359	0.00215231	0.417502	-1.26014	down
pmb0069	C7H7NO	Benzamide	Phenolic acids	Phenolic acids	55-21-0	3	4847200	4854500	4878400	1004200	1071700	1001100	1.12156	2.57955e-06	0.000256419	0.211041	-2.2444	down
mws0628	C7H6O2	4-Hydroxybenzaldehyde	Phenolic acids	Phenolic acids	123-08-0	3	139460	142880	144580	64750	62383	57480	1.11772	1.74594e-05	0.000686735	0.43243	-1.20946	down
ML10179289	C8H10O	2-Phenylethanol	Phenolic acids	Phenolic acids	60-12-8	3	2153300	2632700	2754800	539110	560220	663530	1.11175	0.00698627	0.0161435	0.233776	-2.0968	down
pme0490	C6H5NO2	Nicotinic acid (Vitamin B3)	Others	Vitamin	59-67-6	1	1615500	1754500	1997100	567250	564250	595320	1.11485	0.00795562	0.0171758	0.321742	-1.63603	down
Lmbp000668	C6H5NO2	Isonicotinic acid	Others	Vitamin	55-22-1	1	1733300	1899100	2013300	630160	647620	658160	1.11799	0.00398955	0.011167	0.342905	-1.54412	down
pme1216	C6H5NO2	2-Picolinic acid	Organic acids	Organic acids	98-98-6	3	281480	277820	283140	9	9	9	1.12201	3.13189e-05	0.000769061	3.20498e-05	-14.9293	down
mws0712	C5H9NO3	N-Propionylglycine	Amino acids and derivatives	Amino acids and derivatives	21709-90-0	3	603380	576050	642520	228160	198840	178240	1.1109	0.000122355	0.00144645	0.332194	-1.5899	down
pme0243	C5H8O4	Glutaric acid	Organic acids	Organic acids	110-94-1	3	424230	434040	472930	192670	182460	155070	1.10814	0.000216423	0.00193469	0.398287	-1.32812	down
Lmgn000160	C4H8N2O3	3-Ureidopropionic Acid	Organic acids	Organic acids	462-88-4	1	943640	943990	991520	222230	205960	237060	1.12	2.15075e-05	0.000693704	0.231058	-2.11367	down
mws0001	C4H8N2O3	L-Asparagine	Amino acids and derivatives	Amino acids and derivatives	70-47-3	1	4125600	3483700	4812800	346790	346240	367240	1.11859	0.0100932	0.0202551	0.0853535	-3.55041	down
pme2527	C5H12N2O2	L-Ornithine	Amino acids and derivatives	Amino acids and derivatives	70-26-8	3	239860	160470	212100	36384	43614	40769	1.10763	0.0188767	0.0310231	0.197193	-2.34232	down
mws0219	C4H7NO4	L-Aspartic Acid	Amino acids and derivatives	Amino acids and derivatives	56-84-8	3	5530300	5222100	5401900	2432000	2536200	2315700	1.1186	2.68064e-05	0.000753132	0.450895	-1.14914	down
MWS1882	C4H7NO4	Iminodiacetic acid	Organic acids	Organic acids	142-73-4	3	644070	564070	544610	262180	278960	280550	1.11013	0.00769343	0.0169384	0.4688	-1.09295	down
Zmdp000972	C4H9NO2S	S-Methyl-L-cysteine	Amino acids and derivatives	Amino acids and derivatives	1187-84-4	2	936120	919550	1057500	220910	189580	211820	1.1182	0.00227057	0.0077886	0.21362	-2.22688	down
Smzp002588	C8H8O2	4-Hydroxyacetophenone	Phenolic acids	Phenolic acids	-	3	20982	18669	22613	5547.9	5074.3	6564.6	1.11026	0.00235432	0.00802918	0.276031	-1.8571	down
mws1336	C7H7NO2	4-Aminobenzoic acid	Phenolic acids	Phenolic acids	150-13-0	3	181920	173440	185450	52720	52958	65735	1.11253	3.27837e-05	0.000769061	0.316956	-1.65765	down
mws0749	C7H6O3	4-Hydroxybenzoic acid	Phenolic acids	Phenolic acids	99-96-7	3	157690	134680	156490	9	9	9	1.12195	0.00248899	0.00839146	6.01524e-05	-14.021	down
Hmgn001653	C7H6O3	Protocatechualdehyde	Phenolic acids	Phenolic acids	139-85-5	3	108000	122520	109620	20792	36337	21281	1.08896	0.000235538	0.00204364	0.230523	-2.11702	down
Rfmb318	C7H14NO2+	D-Proline betaine	Amino acids and derivatives	Amino acids and derivatives	1195-94-4	3	77693	85738	66859	22766	27949	25850	1.10617	0.00760891	0.0169322	0.332472	-1.58869	down
mws0567	C5H11N3O2	4-Guanidinobutyric acid	Organic acids	Organic acids	463-00-3	3	296450	291810	242520	114600	134980	115420	1.09953	0.00608884	0.0146033	0.439346	-1.18657	down
pme2380	C5H6O5	α-Ketoglutaric acid	Organic acids	Organic acids	328-50-7	3	6087500	5921800	6427000	1870300	1493400	1325900	1.10945	3.24716e-05	0.000769061	0.254368	-1.97501	down
Zmzn000113	C5H9NO4	L-threo-3-Methylaspartate	Amino acids and derivatives	Amino acids and derivatives	6061-13-8	1	941390	890800	950800	322460	301000	356870	1.11616	1.98085e-05	0.000693704	0.352258	-1.5053	down
mws1050	C5H9NO4	O-Acetylserine	Amino acids and derivatives	Amino acids and derivatives	5147-00-2	3	1045300	1046300	1042600	384940	352240	313660	1.11547	0.00085274	0.00445236	0.335282	-1.57655	down
pme0014	C5H9NO4	L-Glutamic acid	Amino acids and derivatives	Amino acids and derivatives	56-86-0	1	49221000	46270000	47946000	17287000	17591000	16790000	1.12091	0.000359909	0.00268209	0.360214	-1.47307	down
MWSmce608	C6H13NO3	4-Hydoxy-L-Isoleucine	Amino acids and derivatives	Amino acids and derivatives	781658-23-9	2	237700	209220	214870	60625	107520	102670	1.03947	0.00372499	0.0106171	0.409216	-1.28907	down
ML10171848	C5H8O5	D-Arabinono-1,4-lactone	Others	Saccharides and Alcohols	2782-09-4	3	7081800	4807700	6670900	2438100	2169100	2263900	1.08701	0.0294465	0.0442256	0.370202	-1.43361	down
Zmgn000173	C5H10O5	D-Ribose	Others	Saccharides and Alcohols	50-69-1	3	102870	118790	93182	38853	35288	37335	1.11021	0.0107757	0.0211923	0.35407	-1.49789	down
MWSmce676	C5H10O5	D-Arabinose	Others	Saccharides and Alcohols	28697-53-2	3	373900	395590	397230	194660	179160	195830	1.11677	5.92812e-05	0.000874397	0.488249	-1.03431	down
pme1109	C5H5N5O	Guanine	Nucleotides and derivatives	Nucleotides and derivatives	73-40-5	2	46282	38518	47668	20402	16335	11527	1.05987	0.00192789	0.00706495	0.364345	-1.45662	down
pme0256	C5H4N4O2	Xanthine	Nucleotides and derivatives	Nucleotides and derivatives	69-89-6	3	13192	16830	27052	9	9	9	1.12028	0.0444515	0.0618547	0.00047307	-11.0457	down
Zmgn004894	C8H8O3	Methyl 4-hydroxybenzoate	Organic acids	Organic acids	99-76-3	3	62190	68057	53673	9	9	9	1.12189	0.00460857	0.0125302	0.000146803	-12.7338	down
mws0458	C8H8O3	Vanillin	Phenolic acids	Phenolic acids	121-33-5	3	195040	190260	232020	47318	44636	84823	1.06484	0.00136658	0.00567004	0.286362	-1.80409	down
MWSmce040	C8H8O3	Isovanillin	Phenolic acids	Phenolic acids	621-59-0	2	44150	37969	55197	9	9	9	1.12163	0.0119082	0.0223042	0.000196627	-12.3123	down
MWSmce574	C8H10O3	3,5-Dimethoxyphenol	Phenolic acids	Phenolic acids	500-99-2	3	22786	22450	20371	8599.4	7456.6	13119	1.0371	0.00998981	0.0201671	0.444693	-1.16912	down
pme2914	C6H10O5	3-Hydroxy-3-methylpentane-1,5-dioic acid	Amino acids and derivatives	Amino acids and derivatives	503-49-1	3	3872600	3790100	4072900	595750	616190	569130	1.12138	0.000479049	0.00310592	0.151766	-2.72008	down
Lmbp000123	C6H13NO2S	L-Homomethionine	Amino acids and derivatives	Amino acids and derivatives	25148-30-5	3	2276700	2154700	1601700	9	9	9	1.12185	0.0104967	0.0208355	4.47531e-06	-17.7696	down
mws0159	C9H8O3	Phenylpyruvic acid	Organic acids	Organic acids	156-06-9	3	60323	74114	100170	9	9	9	1.12141	0.0216033	0.0344485	0.000115086	-13.085	down
MWSCX015	C9H8O3	(E)-3-(3,4-dihydroxyphenyl)acrylaldehyde	Phenolic acids	Phenolic acids	-	2	36558	39328	42292	25943	16815	15406	1.02159	0.0129517	0.0236609	0.492173	-1.02276	down
Lmmn001643	C9H8O3	2-Hydroxycinnamic acid	Phenolic acids	Phenolic acids	583-17-5	3	132080	117480	117680	9	9	9	1.12198	0.00155578	0.00609091	7.35214e-05	-13.7315	down
MWS5238	C10H12O2	4-Phenylbutyric acid	Organic acids	Organic acids	1821-12-1	2	136930	130600	138980	9101.8	13838	9421.6	1.11575	1.2738e-05	0.000644362	0.0796079	-3.65094	down
pme0021	C9H11NO2	L-Phenylalanine	Amino acids and derivatives	Amino acids and derivatives	63-91-2	1	43712000	43946000	43598000	15299000	15175000	15828000	1.12166	1.19609e-06	0.000256419	0.352761	-1.50324	down
pmc0274	C6H6N4S	6-Methylmercaptopurine	Nucleotides and derivatives	Nucleotides and derivatives	50-66-8	3	24094000	24263000	24470000	8788100	8202400	8962400	1.12044	1.52899e-05	0.000644362	0.356364	-1.48858	down
pme0181	C7H11N3O2	3-Methyl-L-Histidine*	Amino acids and derivatives	Amino acids and derivatives	368-16-1	2	1195200	1155400	1177000	425080	452380	381600	1.11665	4.72786e-05	0.000770179	0.356917	-1.48634	down
MWS0933	C7H11N3O2	1-Methylhistidine*	Amino acids and derivatives	Amino acids and derivatives	332-80-9	2	348320	287330	448500	168560	160280	143980	1.06328	0.0463614	0.0639212	0.43612	-1.1972	down
pme0253	C8H15NO3	N-Acetyl-L-leucine	Amino acids and derivatives	Amino acids and derivatives	1188-21-2	3	25412	20955	24728	10627	10893	10964	1.10845	0.0110656	0.0214265	0.45691	-1.13002	down
Lmgn002555	C8H14O4	2-Propylglutaric acid	Organic acids	Organic acids	32806-62-5	2	2033500	2039000	2076000	924890	886650	845770	1.11974	1.37018e-05	0.000644362	0.432188	-1.21027	down
pme2559	C6H9NO5	N-Acetyl-L-Aspartic Acid	Amino acids and derivatives	Amino acids and derivatives	997-55-7	3	165930	159680	154100	68937	95970	72435	1.07639	0.00501416	0.0131482	0.494761	-1.0152	down
Zmgn001448	C7H12O5	2-Propylmalic Acid*	Organic acids	Organic acids	-	2	2365500	2390900	2933400	983630	1091300	982080	1.10604	0.0117148	0.0222242	0.397541	-1.33082	down
Lmbn001754	C7H12O5	3-Isopropylmalic Acid*	Organic acids	Organic acids	921-28-8	2	2269900	2801900	2573100	1131500	1108700	901510	1.09739	0.00372286	0.0106171	0.410955	-1.28295	down
pmb3101	C7H12O5	2-Isopropylmalic Acid	Organic acids	Organic acids	49601-06-1	1	2648200	2919200	3006300	1144400	1102400	1330200	1.10834	0.000492018	0.00315533	0.417206	-1.26117	down
pmb2795	C10H10O3	4-Methoxycinnamic acid	Phenolic acids	Phenolic acids	830-09-1	3	16936	13313	14004	4162.8	5839.9	5777.9	1.08689	0.0050613	0.0131549	0.3566	-1.48762	down
mws2212	C9H8O4	Caffeic acid	Phenolic acids	Phenolic acids	331-39-5	2	234710	227070	283010	37640	64727	57014	1.09419	0.00270337	0.00884754	0.213995	-2.22435	down
mws0093	C10H12O3	Coniferyl alcohol	Phenolic acids	Phenolic acids	458-35-5	3	102810	95577	125210	23325	30517	31932	1.10212	0.00805978	0.0172919	0.265064	-1.91559	down
Lmbn004847	C10H12O3	4-Methoxyphenylpropionic acid	Phenolic acids	Phenolic acids	-	3	19610	21074	22445	9	9	9	1.12196	0.00151096	0.0060234	0.000427696	-11.1911	down
MWS2070	C10H12O3	Propyl 4-hydroxybenzoate	Phenolic acids	Phenolic acids	94-13-3	1	2360200	2123300	2228700	40566	37205	39549	1.12178	0.000968185	0.00480025	0.0174786	-5.83826	down
mws0250	C9H11NO3	L-Tyrosine	Amino acids and derivatives	Amino acids and derivatives	60-18-4	1	14451000	13858000	17458000	3145600	3023600	3753700	1.11298	0.00677492	0.0159251	0.216813	-2.20547	down
MWS5206	C9H10O4	Hydroxyphenyllactic acid	Phenolic acids	Phenolic acids	306-23-0	3	19145	23097	19982	12767	6189.1	8522.6	1.00104	0.0110358	0.0214265	0.441609	-1.17916	down
mws5041	C8H16N2O3	L-Glycyl-L-isoleucine*	Amino acids and derivatives	Amino acids and derivatives	19461-38-2	3	82720	73108	78174	30984	36496	46228	1.06522	0.00313642	0.00962569	0.485927	-1.04119	down
pme0122	C8H16N2O3	N6-Acetyl-L-lysine	Amino acids and derivatives	Amino acids and derivatives	692-04-6	3	174210	97298	167400	67886	62719	66535	1.00603	0.0812091	0.103709	0.44916	-1.1547	down
Zmdp000292	C7H16N4O2	Arginine methyl ester	Amino acids and derivatives	Amino acids and derivatives	-	3	88276	95206	69490	26704	43206	27285	1.05019	0.00713802	0.0162966	0.384212	-1.38002	down
Zmjp000182	C7H16N4O2	N-Monomethyl-L-arginine	Amino acids and derivatives	Amino acids and derivatives	17035-90-4	3	123230	149370	133750	33991	44822	49102	1.0976	0.00128175	0.00547996	0.31479	-1.66754	down
pme0075	C7H11NO5	N-Acetyl-L-glutamic acid	Amino acids and derivatives	Amino acids and derivatives	1188-37-0	3	232980	273120	302490	40023	16066	32745	1.08771	0.00340318	0.0100898	0.109863	-3.18622	down
MWSslk140	C7H13NO3S	N-Acetyl-L-Methionine	Amino acids and derivatives	Amino acids and derivatives	65-82-7	3	19109	24289	19687	3176.3	3276.3	4268.7	1.11191	0.00671292	0.0158425	0.16995	-2.55682	down
pme0422	C10H10O4	Isoferulic Acid	Phenolic acids	Phenolic acids	537-73-5	3	142960	102780	132010	9	9	9	1.12176	0.00895052	0.0186601	7.14758e-05	-13.7722	down
MWS1771	C10H13NO3	L-Tyrosine methyl ester	Amino acids and derivatives	Amino acids and derivatives	1080-06-4	2	99633	68516	103960	15989	9196.7	19399	1.07955	0.0158018	0.0269569	0.163849	-2.60956	down
mws5037	C9H18N2O3	L-Alanyl-L-leucine	Amino acids and derivatives	Amino acids and derivatives	3303-34-2	3	118170	113060	100870	35533	41547	29911	1.10315	0.000581733	0.00343223	0.322165	-1.63413	down
MWS5164	C8H18N4O2	N,N'-Dimethylarginine;SDMA*	Amino acids and derivatives	Amino acids and derivatives	30344-00-4	3	606650	296490	386970	49595	64807	54638	1.09491	0.055384	0.0739288	0.131028	-2.93206	down
NK10251888	C8H18N4O2	NG,NG-Dimethyl-L-arginine*	Amino acids and derivatives	Amino acids and derivatives	30315-93-6	3	437520	557030	451370	72397	154710	71599	1.06743	0.00175961	0.00658461	0.206585	-2.27519	down
Zmgn002106	C11H13NO3	N-Acetyl-L-phenylalanine	Amino acids and derivatives	Amino acids and derivatives	2018-61-3	2	1014000	1125100	962250	248280	274000	275840	1.11812	0.00302451	0.00943232	0.257346	-1.95822	down
pme3443	C11H12O4	Sinapinaldehyde	Phenolic acids	Phenolic acids	4206-58-0	3	271230	245380	274850	29811	33711	28895	1.12031	0.00125373	0.0053993	0.116768	-3.09829	down
pme1654	C12H18O3	Jasmonic acid	Organic acids	Organic acids	77026-92-7	3	655190	576590	600510	79180	80825	71935	1.12058	0.00167784	0.00638661	0.126585	-2.98182	down
pmb0128	C13H24O2	δ-Tridecalactone	Lipids	Free fatty acids	7370-92-5	3	28901	27301	31954	9	9	9	1.12194	0.00215168	0.00751179	0.000306275	-11.6729	down
mws0751	C13H26O2	Tridecanoic Acid	Lipids	Free fatty acids	638-53-9	3	8203.2	8453.6	6920.5	9	9	9	1.12184	0.0036388	0.010524	0.00114517	-9.77022	down
mws5045	C12H24O3	12-Hydroxydodecanoic acid	Lipids	Free fatty acids	505-95-3	2	13955	16105	13335	5241.8	5589.9	3933.7	1.09475	0.00157037	0.00609553	0.340256	-1.55531	down
mws5042	C11H14N2O3	L-Glycyl-L-phenylalanine	Amino acids and derivatives	Amino acids and derivatives	721-66-4	3	66030	73938	67387	22585	24448	25379	1.11726	0.00125053	0.0053993	0.349218	-1.5178	down
Lmhp001670	C11H22N2O3	L-Valyl-L-Leucine	Amino acids and derivatives	Amino acids and derivatives	3989-97-7	3	93149	98212	100720	39303	43907	37756	1.11472	5.02752e-05	0.000770179	0.414152	-1.27177	down
pmb0962	C10H22N2O4	L-Lysine-Butanoic Acid	Amino acids and derivatives	Amino acids and derivatives	80407-71-2	3	57629	46310	59985	12217	11737	9278.7	1.10995	0.0071338	0.0162966	0.202732	-2.30235	down
Lmhn003240	C11H10O6	Benzoylmalic acid	Phenolic acids	Phenolic acids	22138-51-8	3	190830	210790	217110	35176	33968	18990	1.09906	0.000135991	0.00151387	0.142443	-2.81154	down
pme3732	C9H13N3O5	Cytidine	Nucleotides and derivatives	Nucleotides and derivatives	65-46-3	3	306860	337560	349660	59096	53027	49343	1.1191	0.00137426	0.00567004	0.162428	-2.62213	down
ML10180524	C9H13N3O5	Cytarabine	Nucleotides and derivatives	Nucleotides and derivatives	147-94-4	3	173860	145490	169880	17560	14381	17701	1.11866	0.00325309	0.00974275	0.10147	-3.30088	down
Lmhp002031	C12H24N2O3	L-Leucyl-L-Leucine	Amino acids and derivatives	Amino acids and derivatives	3303-31-9	3	68627	65307	82241	22079	18560	18877	1.11129	0.00748358	0.0169169	0.275314	-1.86085	down
Lmrj002087	C10H18N2O5	L-Isoleucyl-L-Aspartate	Amino acids and derivatives	Amino acids and derivatives	-	2	104660	106960	92880	53235	49706	45941	1.10601	0.00206697	0.00728068	0.488939	-1.03227	down
Zmdp001647	C10H18N2O5	γ-Glutamyl-L-valine	Amino acids and derivatives	Amino acids and derivatives	-	1	219750	234520	229390	62666	62028	69404	1.1197	4.78378e-05	0.000770179	0.28391	-1.81649	down
mws0361	C16H30O2	Palmitoleic Acid	Lipids	Free fatty acids	373-49-9	1	97876	90044	89294	48707	44830	44167	1.11388	0.0006422	0.00360855	0.496743	-1.00943	down
Zmdp002216	C11H20N2O5	L-γ-Glutamyl-L-leucine	Amino acids and derivatives	Amino acids and derivatives	2566-39-4	2	154800	164360	160000	81590	62700	71734	1.10132	0.000783946	0.0042048	0.450839	-1.14932	down
MWS4309	C13H15N3O3	Glycyl-tryptophan	Amino acids and derivatives	Amino acids and derivatives	2390-74-1	2	62033	49210	52427	12140	11030	8014.3	1.10576	0.00417256	0.0116019	0.190532	-2.3919	down
Lmhp001732	C14H18N2O3	L-Prolyl-L-Phenylalanine	Amino acids and derivatives	Amino acids and derivatives	13589-02-1	3	108530	114380	109080	12258	17493	18329	1.1125	3.75044e-06	0.000276595	0.144824	-2.78763	down
Lmhp002001	C14H20N2O3	L-Valyl-L-Phenylalanine	Amino acids and derivatives	Amino acids and derivatives	3918-92-1	3	67726	56398	55087	25649	24800	25878	1.10847	0.0129688	0.0236609	0.425906	-1.23139	down
pmb0952	C12H17N4OS+	Thiamine (Vitamin B1)	Others	Vitamin	70-16-6	3	175810	205170	154960	23900	23759	21621	1.11797	0.00852169	0.0179564	0.129268	-2.95156	down
pme0230	C10H13N5O4	Adenosine	Nucleotides and derivatives	Nucleotides and derivatives	58-61-7	1	13207000	14216000	13525000	6556100	6461400	7453800	1.11048	9.81468e-05	0.00125884	0.499934	-1.00019	down
mws0383	C17H32O2	10-Heptadecenoic Acid	Lipids	Free fatty acids	29743-97-3	1	5995900	5392600	5613200	2865500	2667100	2942800	1.11363	0.000944799	0.00476437	0.498503	-1.00433	down
mws5035	C15H22N2O3	L-Leucyl-L-phenylalanine	Amino acids and derivatives	Amino acids and derivatives	56217-82-4	3	21881	24670	17867	7397.9	7845.7	5967.7	1.09438	0.0129935	0.0236609	0.329276	-1.60263	down
Lmbn005923	C18H30O2	Crepenynic acid	Lipids	Free fatty acids	2277-31-8	1	72256	68199	72062	22880	29169	24953	1.11058	7.94531e-05	0.00106539	0.362333	-1.46461	down
mws0366	C18H30O2	γ-Linolenic Acid*	Lipids	Free fatty acids	506-26-3	1	68607000	69923000	68839000	26055000	30137000	30428000	1.11467	0.000564752	0.00340004	0.417709	-1.25943	down
mws0367	C18H30O2	α-Linolenic Acid*	Lipids	Free fatty acids	463-40-1	1	60491000	63001000	60693000	22368000	26405000	25544000	1.11474	5.06745e-05	0.000770179	0.403491	-1.30939	down
pmb0889	C18H30O2	Punicic acid (9Z,11E,13Z-octadecatrienoic acid)	Lipids	Free fatty acids	544-72-9	3	423410	383360	438150	132430	116680	98045	1.1096	0.000330973	0.00250352	0.278857	-1.8424	down
pma1751	C12H15NO7	N-(beta-D-Glucosyl)nicotinate	Others	Vitamin	-	3	54667000	57369000	56853000	28513000	27242000	28021000	1.1202	0.000130124	0.00147641	0.496042	-1.01147	down
MWSmce251	C16H15NO4	N-Benzoyl-(2R,3S)-3-phenylisoserine	Amino acids and derivatives	Amino acids and derivatives	132201-33-3	3	51616	50498	37404	3872.9	2446.7	5499.1	1.09933	0.00928014	0.0191443	0.0847109	-3.56131	down
MWSslk132	C16H30O4	Hexadecanedioic acid	Lipids	Free fatty acids	505-54-4	1	80764	66582	79004	38509	37846	35097	1.102	0.0101936	0.0203872	0.492388	-1.02213	down
Zmyn005252	C17H34O3	3-Hydroxy-palmitic acid methyl ester	Lipids	Free fatty acids	51883-36-4	3	39018	27161	30407	13609	14329	15424	1.07873	0.0350696	0.0505894	0.448947	-1.15538	down
Lmyn007883	C16H32O4	9,16-Dihydroxypalmitic acid	Lipids	Free fatty acids	38076-49-2	3	238690	209290	226350	31401	32222	32879	1.12103	0.00190948	0.00706495	0.143108	-2.80482	down
pmb3081	C6H11PO11	Glucarate O-Phosphoric acid	Others	Saccharides and Alcohols	-	3	6924900	7371400	9237100	2471100	2976100	2406200	1.09993	0.0135568	0.0242379	0.333713	-1.58332	down
pme3163	C7H15O10P	D-Sedoheptuiose 7-phosphate	Others	Saccharides and Alcohols	2646-35-7	3	3728400	3662600	4851400	1457400	1552900	1355000	1.10152	0.0190948	0.0311502	0.356572	-1.48773	down
pmb0885	C18H26O3	4-Oxo-9Z,11Z,13E,15E-Octadecatetraenoic Acid	Lipids	Free fatty acids	-	3	32531	33647	32853	6584.5	6678.2	6918.2	1.12175	4.77158e-05	0.000770179	0.203784	-2.29489	down
MWSmce689	C19H32O2	Methyl linolenate	Lipids	Free fatty acids	301-00-8	3	118460	149450	104510	24812	25017	24753	1.11256	0.0174243	0.0288773	0.200263	-2.32003	down
Zmpn003368	C18H30O3	13S-Hydroxy-9Z,11E,15Z-octadecatrienoic acid	Lipids	Free fatty acids	87984-82-5	1	476210	467930	444990	8379.6	7001.4	8277	1.1215	0.000409464	0.0028809	0.0170308	-5.87571	down
Zmyn004676	C18H30O3	17-Hydroxylinolenic acid	Lipids	Free fatty acids	-	2	77102	61192	75154	23986	23845	28261	1.10446	0.00775642	0.0170122	0.35649	-1.48807	down
Lmbn005369	C18H32O3	13(S)-HODE;13(S)-Hydroxyoctadeca-9Z,11E-dienoic acid*	Lipids	Free fatty acids	10219-69-9	1	231570	225730	239410	74363	74153	74628	1.12149	0.000621349	0.00352496	0.320282	-1.64258	down
Rfmb091	C18H32O3	9S-Hydroxy-10E,12Z-octadecadienoic acid*	Lipids	Free fatty acids	15514-85-9	1	245870	246210	262650	75879	76389	74123	1.12113	0.000844454	0.00444846	0.299963	-1.73714	down
pmb2799	C18H32O3	12,13-Epoxy-9-Octadecenoic Acid	Lipids	Free fatty acids	6799-85-5	2	15627	8799.5	9862.3	4760.8	4510.8	4281.6	1.04263	0.0820403	0.104094	0.395266	-1.3391	down
pme1474	C11H15N5O3S	5'-Deoxy-5'-(methylthio)adenosine	Nucleotides and derivatives	Nucleotides and derivatives	2457-80-9	1	7265700	8323300	8185400	3922600	3692700	3713200	1.11309	0.00465055	0.0125409	0.4765	-1.06945	down
MA10012327	C18H37NO2	D-Sphingosine	Lipids	Sphingolipids	123-78-4	3	22836	22632	19619	11392	7454	10773	1.05769	0.00199782	0.00714887	0.455068	-1.13585	down
Lmhn003074	C14H14O8	Feruloylmalic acid	Phenolic acids	Phenolic acids	-	3	269120	286810	257350	51101	55393	68959	1.11366	0.000108603	0.00136331	0.215735	-2.21267	down
Lmsn002887	C14H16O8	1-O-Caffeoyl xylose	Phenolic acids	Phenolic acids	-	3	42076	34590	33214	9	9	9	1.12184	0.00560679	0.0139166	0.000245723	-11.9907	down
pmb2804	C18H32O4	13S-Hydroperoxy-9Z,11E-octadecadienoic acid	Lipids	Free fatty acids	33964-75-9	3	17795	13297	14990	4449.8	5233.2	4063.8	1.10307	0.0105237	0.0208355	0.298312	-1.74511	down
MWS80006	C18H32O4	9-Hydroperoxy-9Z,11E-Octadecadienoic Acid	Lipids	Free fatty acids	5502-91-0	3	17646	13822	17203	5548	5235.6	5568	1.1099	0.0118338	0.0222355	0.335962	-1.57363	down
pmn001689	C18H32O4	9-Hydroxy-12-oxo-15(Z)-octadecenoic acid	Lipids	Free fatty acids	-	3	20656	20920	19701	3015.4	2644.3	3019.8	1.12068	0.000125249	0.00144896	0.141644	-2.81966	down
Rfmb087	C18H32O4	9-Hydroxy-13-oxo-10-octadecenoic Acid	Lipids	Free fatty acids	-	3	21475	17551	19083	4886.6	4930.1	4915.9	1.1179	0.00617321	0.0146863	0.253534	-1.97975	down
Lmbn005287	C18H32O4	7S,8S-DiHODE; (9Z,12Z)-(7S,8S)-Dihydroxyoctadeca-9,12-dienoic acid	Lipids	Free fatty acids	143288-65-7	3	39636	36312	45582	12176	14091	13322	1.11104	0.00769404	0.0169384	0.325755	-1.61814	down
Lmbn007891	C18H34O4	Hydroxy ricinoleic acid	Lipids	Free fatty acids	-	2	17394	17379	18571	5742.3	5003.9	4444.5	1.11363	2.04144e-05	0.000693704	0.284769	-1.81214	down
pmb0751	C16H16O7	Trans-5-O-(p-Coumaroyl)shikimate	Phenolic acids	Phenolic acids	-	3	1446600	1407300	1487200	12159	9434.1	13560	1.12087	0.000249136	0.0021303	0.00809774	-6.94826	down
pmb3075	C16H16O7	3-O-p-Coumaroylshikimic acid	Phenolic acids	Phenolic acids	-	3	380570	339860	379710	44959	55068	53196	1.11897	0.00112819	0.00524121	0.139276	-2.84398	down
Hmsn002272	C15H20O8	Demethyl coniferin	Phenolic acids	Phenolic acids	-	2	39092	39648	50089	9	9	9	1.1218	0.00686826	0.0160205	0.00020958	-12.2202	down
pmn001691	C18H32O5	9,12,13-Trihydroxy-10,15-octadecadienoic acid	Lipids	Free fatty acids	-	1	154330	150470	150570	9	9	9	1.12201	7.00408e-05	0.000983907	5.92924e-05	-14.0418	down
pmn001694	C18H34O5	9,10,13-Trihydroxy-11-Octadecenoic Acid	Lipids	Free fatty acids	29907-57-1	1	146080	143010	149190	16833	13306	13623	1.11957	2.74379e-06	0.000256419	0.0998494	-3.3241	down
Hmln002806	C16H16O8	5-O-Caffeoylshikimic acid	Phenolic acids	Phenolic acids	180981-12-8	2	1770500	1558200	1500600	438380	472710	449240	1.11785	0.00449745	0.0122847	0.281683	-1.82786	down
pmn001421	C16H18O8	3-O-p-Coumaroylquinic acid*	Phenolic acids	Phenolic acids	87099-71-6	1	48259000	49370000	51877000	4133000	3963600	4071400	1.12179	0.000532713	0.00330843	0.081388	-3.61904	down
pmb3074	C16H18O8	5-O-p-Coumaroylquinic acid*	Phenolic acids	Phenolic acids	1899-30-5	1	31432000	32431000	29257000	6207800	5308400	4734700	1.11685	0.000226038	0.00199048	0.174516	-2.51857	down
Lmsn002548	C15H18O9	1-O-Caffeoyl-β-D-glucose	Phenolic acids	Phenolic acids	14364-08-0	1	704690	646200	737220	290140	300870	266160	1.11407	0.00155886	0.00609091	0.4105	-1.28454	down
Jmwn002620	C15H18O9	Vanillic Acid-4-O-Glucuronide	Phenolic acids	Phenolic acids	-	1	717520	600320	732200	235000	287280	256250	1.10474	0.0048317	0.0127834	0.379763	-1.39683	down
MWSslk092	C18H16O7	Usnic acid	Phenolic acids	Phenolic acids	125-46-2	3	147950	21668	32488	9	9	9	1.11166	0.237474	0.271005	0.000133593	-12.8699	down
Lmhp011562	C21H36O4	1-α-Linolenoyl-glycerol*	Lipids	Glycerol ester	-	2	138710	148490	139360	22992	25026	19045	1.1175	4.31627e-05	0.000770179	0.157218	-2.66916	down
Lmhp011388	C21H36O4	2-α-Linolenoyl-glycerol*	Lipids	Glycerol ester	55268-58-1	2	151450	164450	150350	49022	65115	54707	1.10602	0.000111229	0.00136719	0.362132	-1.46541	down
Lmhp112042	C21H38O4	1-Linoleoylglycerol*	Lipids	Glycerol ester	2277-28-3	2	37149	42011	47773	10408	7154.5	9180	1.10629	0.00489836	0.0129019	0.210682	-2.24686	down
Lmhp012042	C21H38O4	2-Linoleoylglycerol*	Lipids	Glycerol ester	3443-82-1	2	50868	53313	47292	22302	28153	23201	1.09581	0.000508887	0.00322842	0.486265	-1.04019	down
Lmsn003318	C16H20O9	1-O-Feruloyl-β-D-glucose	Phenolic acids	Phenolic acids	7196-71-6	2	2903100	2632500	2865000	694840	715360	705440	1.1208	0.00155361	0.00609091	0.251844	-1.9894	down
mws0179	C17H20O9	Chlorogenic acid methyl ester	Phenolic acids	Phenolic acids	29708-87-0	2	7232900	7206400	7793000	830610	828800	749430	1.12118	0.000681593	0.00375832	0.108349	-3.20625	down
Lmgn003073	C17H20O9	5-O-Feruloylquinic acid	Phenolic acids	Phenolic acids	-	3	1225100	972900	1227800	5327.4	5766.1	3553.9	1.11987	0.00547761	0.0138703	0.00427561	-7.86965	down
pma3724	C17H20O9	1-O-Feruloylquinic acid	Phenolic acids	Phenolic acids	-	3	34061000	32707000	33751000	2441800	2396600	2458600	1.12194	0.000168881	0.00177928	0.0725932	-3.78402	down
pmb0752	C17H20O9	3-O-Feruloylquinic acid	Phenolic acids	Phenolic acids	1899-29-2	1	26165000	23634000	25768000	8134200	8048900	8034800	1.12022	0.00207314	0.00728068	0.320482	-1.64168	down
mws0232	C17H20N4O6	Riboflavin (Vitamin B2)	Others	Vitamin	83-88-5	3	233930	248720	247030	119390	118570	120990	1.12019	0.00114867	0.00529465	0.491928	-1.02348	down
mws1051	C15H23N6O5S	S-Adenosylmethionine	Amino acids and derivatives	Amino acids and derivatives	485-80-3	3	76726	98901	85026	29028	32126	27521	1.10782	0.0100152	0.0201671	0.340203	-1.55553	down
Lmhn002573	C17H20O11	Sinapoylglucuronic acid	Phenolic acids	Phenolic acids	-	3	63520	53898	64076	25130	13880	20292	1.0688	0.000929654	0.00472841	0.326744	-1.61377	down
Cmzn005970	C21H22O10	Dunalianoside A	Phenolic acids	Phenolic acids	-	2	456640	387770	377890	144660	168720	124170	1.09885	0.00254888	0.00844853	0.357973	-1.48208	down
Lmjn002774	C21H32O12	Darendoside B	Phenolic acids	Phenolic acids	-	2	2381000	2281100	2304500	1112100	1168400	1129000	1.12035	3.96213e-05	0.000770179	0.489407	-1.03089	down
MWS0442	C18H32O16	Maltotriose	Others	Saccharides and Alcohols	1109-28-0	3	74845	99255	62430	30666	41142	41846	1.01769	0.0513689	0.069513	0.480506	-1.05737	down
pmn001384	C25H24O12	Isochlorogenic acid C	Phenolic acids	Phenolic acids	57378-72-0	3	52016	86422	128710	19482	11780	21361	1.04038	0.0817666	0.10397	0.196981	-2.34387	down
pmn001382	C25H24O12	Isochlorogenic acid A	Phenolic acids	Phenolic acids	2450-53-5	3	72764	81988	67391	18685	17213	20283	1.11558	0.00444114	0.0122443	0.252905	-1.98333	down
Li512115	C25H24O12	Isochlorogenic acid B	Phenolic acids	Phenolic acids	14534-61-3	3	73904	88862	85715	19463	14421	23136	1.10009	0.000957754	0.00478877	0.229474	-2.1236	down
pmb2833	C23H30O14	3-O-Feruloylquinic acid-O-glucoside*	Phenolic acids	Phenolic acids	-	1	75379	71469	61440	31733	34040	32768	1.10565	0.0110764	0.0214265	0.4731	-1.07978	down
pmd0147	C28H54NO7P	LysoPC 20:2	Lipids	LPC	-	3	128350	110730	138050	50616	48528	53520	1.10831	0.00944282	0.0194121	0.404805	-1.3047	down
HJN056	C30H38O10	Sesquimarocanol B	Phenolic acids	Phenolic acids	-	2	326400	297160	287570	58282	75068	60655	1.11503	0.000531267	0.00330843	0.212928	-2.23156	down
MWS0132	C20H32N6O12S2	Oxiglutatione	Amino acids and derivatives	Amino acids and derivatives	27025-41-8	3	108640	118660	103240	54385	50677	39940	1.08975	0.000593611	0.00343552	0.438682	-1.18875	down
Lmyn005812	C33H56O14	Gingerglycolipid A	Lipids	Glycerol ester	145937-22-0	2	225100	234210	177500	42456	41131	37659	1.11492	0.00993381	0.0201407	0.190396	-2.39293	down
Lmhp008513	C33H56O14	2-α-Linolenoyl-glycerol-1,3-di-O-glucoside	Lipids	Glycerol ester	-	1	40088	39434	48495	13377	17660	14823	1.09943	0.00474168	0.0126588	0.358234	-1.48103	down
pmb0168	C38H70NO8P	PC 16:1/14:1	Lipids	PC	-	3	301630	231670	229410	54482	47914	48906	1.11375	0.0127705	0.0234723	0.198374	-2.3337	down
pme2651	C21H28N7O17P3	NADP (Nicotinamide adenine dinucleotide phosphate)	Nucleotides and derivatives	Nucleotides and derivatives	53-59-8	3	513140	455350	634090	9	9	9	1.12183	0.00957888	0.0195555	1.68478e-05	-15.8571	down

## Sheet: CCⅠ vs CCⅡ
Index	Formula	Compounds	Class I	Class II	CAS	Level	CCI1	CCI2	CCI3	CCII1	CCII2	CCII3	VIP	p_value	FDR	Fold_Change	Log2FC	Type
pme3017	C4H9NO2	2-Aminoisobutyric acid	Organic acids	Organic acids	62-57-7	3	63445	66017	60153	104110	164220	186810	1.21215	0.0690452	0.143005	2.40034	1.26324	up
pme0010	C3H7NO3	L-Serine	Amino acids and derivatives	Amino acids and derivatives	56-45-1	3	85563	105960	83469	25625	26377	19227	1.29459	0.00662821	0.0306044	0.259022	-1.94885	down
pme0490	C6H5NO2	Nicotinic acid (Vitamin B3)	Others	Vitamin	59-67-6	1	567250	564250	595320	250280	210410	214560	1.30729	4.0733e-05	0.00158044	0.391037	-1.35462	down
Lmbp000668	C6H5NO2	Isonicotinic acid	Others	Vitamin	55-22-1	1	630160	647620	658160	239150	234160	225000	1.31579	2.65578e-05	0.00143749	0.360708	-1.47109	down
mws0712	C5H9NO3	N-Propionylglycine	Amino acids and derivatives	Amino acids and derivatives	21709-90-0	3	228160	198840	178240	9	9	9	1.31696	0.00511501	0.0265798	4.46104e-05	-14.4523	down
Lmgn000160	C4H8N2O3	3-Ureidopropionic Acid	Organic acids	Organic acids	462-88-4	1	222230	205960	237060	548990	397840	473660	1.27145	0.0248231	0.0715202	2.13527	1.09442	up
mws0001	C4H8N2O3	L-Asparagine	Amino acids and derivatives	Amino acids and derivatives	70-47-3	1	346790	346240	367240	189170	165460	154440	1.29818	0.000271233	0.00534396	0.480132	-1.0585	down
Zmdp000972	C4H9NO2S	S-Methyl-L-cysteine	Amino acids and derivatives	Amino acids and derivatives	1187-84-4	2	220910	189580	211820	828450	841080	854890	1.31423	1.18991e-06	0.000230843	4.05653	2.02025	up
pme0040	C5H5N5	Adenine	Nucleotides and derivatives	Nucleotides and derivatives	73-24-5	2	197590	237840	217210	448320	379300	566030	1.24549	0.0402887	0.101069	2.1354	1.09451	up
pme0033	C5H4N4O	Hypoxanthine	Nucleotides and derivatives	Nucleotides and derivatives	68-94-0	3	9261.8	11557	11276	22222	26186	29745	1.2783	0.012609	0.0470412	2.43507	1.28396	up
Hmgn001653	C7H6O3	Protocatechualdehyde	Phenolic acids	Phenolic acids	139-85-5	3	20792	36337	21281	9	9	9	1.31575	0.0360817	0.0952991	0.000344344	-11.5039	down
MWS2066	C10H8O	1-Naphthol*	Phenolic acids	Phenolic acids	90-15-3	3	39442	36467	29969	13151	10485	12278	1.2928	0.00975798	0.0397143	0.339202	-1.55978	down
MWS1875	C10H8O	2-Naphthol*	Phenolic acids	Phenolic acids	135-19-3	3	38927	34021	37313	13775	9095.4	10980	1.28854	0.00021636	0.00484314	0.307002	-1.70368	down
Lmbn001609	C6H10O4	2-Acetyl-2-Hydroxybutanoic Acid	Organic acids	Organic acids	-	3	61464	58828	50384	24474	17043	33749	1.18685	0.00784838	0.034344	0.440988	-1.18119	down
pme0193	C5H10N2O3	L-Glutamine	Amino acids and derivatives	Amino acids and derivatives	56-85-9	2	191150	210650	191960	532050	459930	611470	1.29615	0.0149608	0.0530911	2.7005	1.43323	up
pme0026	C6H14N2O2	L-Lysine	Amino acids and derivatives	Amino acids and derivatives	56-87-1	2	157660	161380	156470	472470	405170	516590	1.30516	0.0108816	0.0433535	2.93207	1.55192	up
ML10171848	C5H8O5	D-Arabinono-1,4-lactone	Others	Saccharides and Alcohols	2782-09-4	3	2438100	2169100	2263900	550990	520860	540450	1.31529	0.00180357	0.0145789	0.234649	-2.09142	down
MWS20194	C9H8O2	Cinnamic acid	Phenolic acids	Phenolic acids	140-10-3	3	18538	19441	25763	75389	48083	81683	1.2479	0.0392769	0.0998218	3.21852	1.6864	up
mws0224	C5H11NO2S	DL-Methionine	Amino acids and derivatives	Amino acids and derivatives	59-51-8	3	313320	299200	299460	117230	97193	147410	1.27573	0.00336319	0.0209977	0.396755	-1.33368	down
pme1210	C5H11NO2S	L-Methionine	Amino acids and derivatives	Amino acids and derivatives	63-68-3	3	329240	326620	415390	127050	99038	176290	1.23624	0.00458572	0.0251782	0.375615	-1.41267	down
mws0262	C4H6O6	L-Tartaric acid	Organic acids	Organic acids	87-69-4	3	28002	33699	45147	9	9	9	1.31631	0.0194621	0.0624133	0.000252695	-11.9503	down
Zmgn000173	C5H10O5	D-Ribose	Others	Saccharides and Alcohols	50-69-1	3	38853	35288	37335	86273	71850	76842	1.30013	0.00756236	0.0338561	2.10776	1.07571	up
pme0256	C5H4N4O2	Xanthine	Nucleotides and derivatives	Nucleotides and derivatives	69-89-6	3	9	9	9	43052	25730	34179	1.3162	0.0205897	0.0632689	3813.37	11.8969	up
Zmgn004894	C8H8O3	Methyl 4-hydroxybenzoate	Organic acids	Organic acids	99-76-3	3	9	9	9	26294	32096	30607	1.31694	0.00342376	0.0209977	3296.19	11.6866	up
pma0675	C8H8O3	o-Anisic acid	Phenolic acids	Phenolic acids	579-75-9	3	41224	35169	41560	18344	19700	17337	1.29715	0.0055372	0.0277815	0.469518	-1.09075	down
mws0639	C7H6O4	2,3-Dihydroxybenzoic Acid*	Phenolic acids	Phenolic acids	303-38-8	3	240040	242880	310150	9	9	9	1.3169	0.00742831	0.0337756	3.40449e-05	-14.8422	down
mws0180	C7H6O4	2,5-Dihydroxybenzoic acid; Gentisic Acid*	Phenolic acids	Phenolic acids	490-79-9	3	36095	112350	100320	9	9	9	1.31289	0.0727183	0.146827	0.000108536	-13.1695	down
mws0183	C7H6O4	3,4-Dihydroxybenzoic acid (Protocatechuic acid)*	Phenolic acids	Phenolic acids	99-50-3	3	253390	255100	207410	9	9	9	1.31699	0.00425719	0.0240552	3.77148e-05	-14.6945	down
pme2914	C6H10O5	3-Hydroxy-3-methylpentane-1,5-dioic acid	Amino acids and derivatives	Amino acids and derivatives	503-49-1	3	595750	616190	569130	1585300	1232600	2274500	1.24158	0.0686966	0.142912	2.85918	1.5156	up
Lmmn001643	C9H8O3	2-Hydroxycinnamic acid	Phenolic acids	Phenolic acids	583-17-5	3	9	9	9	161430	158030	174050	1.31705	0.000876506	0.00981012	18278.1	14.1578	up
MWS5238	C10H12O2	4-Phenylbutyric acid	Organic acids	Organic acids	1821-12-1	2	9101.8	13838	9421.6	9	9	9	1.31618	0.0195176	0.0624133	0.000834327	-10.2271	down
mws0344	C5H10O6	D-Xylonic acid	Others	Saccharides and Alcohols	526-91-0	1	1985600	1997600	2006800	4988100	4330600	5005700	1.30901	0.00630245	0.029807	2.39139	1.25785	up
MWS1830	C9H10O3	Ethylsalicylate	Phenolic acids	Phenolic acids	118-61-6	3	47551	54176	51863	12064	14577	17035	1.29899	0.000186847	0.00436678	0.284367	-1.81417	down
MWSmce165	C6H14O5	L-Fucitol	Others	Saccharides and Alcohols	13074-06-1	2	149480	155050	157530	313860	348850	353150	1.31008	0.00348513	0.0211286	2.19855	1.13655	up
mws2125	C3H5O6P	Phosphoenolpyruvate	Organic acids	Organic acids	138-08-9	3	330480	247370	304540	128250	69896	71920	1.24119	0.00341752	0.0209977	0.306062	-1.7081	down
Hmfn000531	C6H8O6	L-Ascorbic acid (Vitamin C)	Others	Vitamin	50-81-7	1	2515200	2062200	2021100	9	9	57980	1.12216	0.00472231	0.02549	0.00878957	-6.82999	down
Zmdp000796	C6H11NO3S	cycloalliin	Amino acids and derivatives	Amino acids and derivatives	15042-85-0	3	9	9	9	142870	114120	166990	1.31669	0.0114925	0.044591	15703	13.9387	up
pmb2795	C10H10O3	4-Methoxycinnamic acid	Phenolic acids	Phenolic acids	830-09-1	3	4162.8	5839.9	5777.9	9	9	9	1.31628	0.0107539	0.0431638	0.00171096	-9.19098	down
mws0663	C7H8N4O2	1,7-Dimethylxanthine	Nucleotides and derivatives	Nucleotides and derivatives	611-59-6	2	9666.6	8642.9	9658.5	28417	20616	21776	1.28371	0.0258626	0.0730687	2.53179	1.34016	up
MWS2070	C10H12O3	Propyl 4-hydroxybenzoate	Phenolic acids	Phenolic acids	94-13-3	1	40566	37205	39549	9791.5	10387	7729.8	1.30575	2.85649e-05	0.00143749	0.237882	-2.07168	down
mws0250	C9H11NO3	L-Tyrosine	Amino acids and derivatives	Amino acids and derivatives	60-18-4	1	3145600	3023600	3753700	13383000	13044000	14600000	1.30988	0.000370835	0.005534	4.13458	2.04774	up
mws1350	C9H10O4	Syringaldehyde; 4-Hydroxy-3,5-Dimethoxybenzaldehyde	Phenolic acids	Phenolic acids	134-96-3	3	11523	15126	8901.2	20756	26355	49207	1.11323	0.140211	0.23382	2.70935	1.43795	up
Zmdp000292	C7H16N4O2	Arginine methyl ester	Amino acids and derivatives	Amino acids and derivatives	-	3	26704	43206	27285	90985	62337	142560	1.16317	0.0992334	0.183114	3.04421	1.60607	up
Zmjp000182	C7H16N4O2	N-Monomethyl-L-arginine	Amino acids and derivatives	Amino acids and derivatives	17035-90-4	3	33991	44822	49102	115470	144370	126180	1.28357	0.00270502	0.0191626	3.01779	1.59349	up
pme0075	C7H11NO5	N-Acetyl-L-glutamic acid	Amino acids and derivatives	Amino acids and derivatives	1188-37-0	3	40023	16066	32745	9	9	9	1.3139	0.0528717	0.120796	0.000303938	-11.6839	down
MWSmce658	C10H8O4	Noreugenin; 5,7-Dihydroxy-2-Methylchromone	Phenolic acids	Phenolic acids	1013-69-0	3	45733	43053	41317	19325	20718	15402	1.28607	0.000335345	0.00546572	0.426162	-1.23052	down
pme0422	C10H10O4	Isoferulic Acid	Phenolic acids	Phenolic acids	537-73-5	3	9	9	9	54619	47331	95945	1.31541	0.0488437	0.114625	7329.44	12.8395	up
Lmdn003756	C10H10O4	Methyl caffeate	Phenolic acids	Phenolic acids	3843-74-1	3	10785	11889	5513.4	9	9	9	1.31395	0.0412227	0.102528	0.000957875	-10.0279	down
Zmzn000079	C4H9O7P	D-Erythrose-4-phosphate	Others	Saccharides and Alcohols	585-18-2	3	194750	212390	267670	94038	107690	86218	1.27058	0.0211121	0.064331	0.426707	-1.22868	down
MWS5164	C8H18N4O2	N,N'-Dimethylarginine;SDMA*	Amino acids and derivatives	Amino acids and derivatives	30344-00-4	3	49595	64807	54638	100890	142640	95149	1.20867	0.0534388	0.120796	2.00354	1.00255	up
pme1654	C12H18O3	Jasmonic acid	Organic acids	Organic acids	77026-92-7	3	79180	80825	71935	9	9	9	1.31706	0.00124552	0.012405	0.000116409	-13.0685	down
pme2710	C12H20O3	Dihydrojasmonic acid	Organic acids	Organic acids	3572-64-3	3	31831	38077	30566	9	9	9	1.31693	0.00477391	0.02549	0.000268726	-11.8616	down
pmb2507	C5H11O7P	2-Deoxyribose-1-phosphate	Nucleotides and derivatives	Nucleotides and derivatives	17210-42-3	3	24190	22041	43245	214720	220950	229400	1.29013	6.76986e-05	0.00207371	7.43294	2.89393	up
mws0751	C13H26O2	Tridecanoic Acid	Lipids	Free fatty acids	638-53-9	3	9	9	9	9418.9	7273.8	7206.1	1.31667	0.00823471	0.0355007	885.141	9.78976	up
mws4174	C8H15NO6	N-Acetyl-D-mannosamine	Others	Saccharides and Alcohols	7772-94-3	3	26287	28743	21857	75033	47042	79225	1.22612	0.0496831	0.115062	2.61813	1.38854	up
pmb2643	C14H26O2	Myristoleic acid	Lipids	Free fatty acids	544-64-9	1	9060	11477	9629.3	30553	22440	23017	1.27318	0.0215422	0.0646266	2.5197	1.33325	up
mws0359	C15H30O2	Pentadecanoic Acid	Lipids	Free fatty acids	1002-84-2	1	922630	1058600	861240	1873400	1952600	1923900	1.29723	0.00121513	0.012405	2.02285	1.01639	up
MWS2430	C15H30O2	13-methylmyristic acid	Lipids	Free fatty acids	2485-71-4	3	724230	776750	608430	1586100	1671100	1765500	1.29567	0.000174865	0.00436678	2.38109	1.25162	up
mws0124	C13H14N2O3	N-(3-Indolylacetyl)-L-alanine	Amino acids and derivatives	Amino acids and derivatives	57105-39-2	3	4519.1	5725.1	8677.1	18108	15034	12782	1.19176	0.0115912	0.0446761	2.42711	1.27924	up
Lmcn009122	C16H30O2	(7Z)-Hexadecenoic acid	Lipids	Free fatty acids	2416-19-5	1	44784	49688	44074	108790	100090	108960	1.30855	0.000236086	0.00490721	2.29411	1.19794	up
mws0361	C16H30O2	Palmitoleic Acid	Lipids	Free fatty acids	373-49-9	1	48707	44830	44167	115090	108120	112110	1.31289	2.96389e-05	0.00143749	2.43508	1.28397	up
mws0120	C8H20NO6P	Choline Alfoscerate	Lipids	PC	28319-77-9	3	849320	742730	797650	2685900	2350000	2898600	1.30735	0.00588901	0.0284216	3.32029	1.73131	up
MWS2442	C6H13O9P	D-Fructose 6-Phosphate	Others	Saccharides and Alcohols	643-13-0	1	10395000	11185000	10932000	3357400	2893700	2648700	1.30883	1.63905e-05	0.00143749	0.273739	-1.86913	down
mws1090	C6H13O9P	Glucose-1-phosphate	Others	Saccharides and Alcohols	59-56-3	1	16348000	15996000	15141000	4666500	4421200	3983500	1.31276	7.28176e-05	0.00211899	0.27527	-1.86108	down
mws0866	C6H13O9P	D-Glucose 6-phosphate	Others	Saccharides and Alcohols	56-73-5	1	16849000	16719000	16682000	4919000	4785100	4654700	1.3166	1.53427e-07	8.92944e-05	0.285747	-1.80719	down
Lmtn004049	C15H20O4	Abscisic acid	Organic acids	Organic acids	21293-29-8	1	1361000	1345900	1279800	3001100	2884500	2729900	1.31227	0.00117057	0.0121655	2.16106	1.11174	up
mws0383	C17H32O2	10-Heptadecenoic Acid	Lipids	Free fatty acids	29743-97-3	1	2865500	2667100	2942800	7164500	6862900	6449700	1.31128	0.000826161	0.00942795	2.41606	1.27266	up
Lmxn015337	C17H34O2	Methyl palmitate	Lipids	Free fatty acids	112-39-0	1	4817.9	4424.9	5155.2	10100	10302	10401	1.30811	0.000332985	0.00546572	2.13939	1.0972	up
MWSmce675	C12H16O7	Arbutin	Phenolic acids	Phenolic acids	497-76-7	3	44553	38557	38665	136250	112450	153850	1.29744	0.014134	0.0510289	3.30569	1.72495	up
mws0629	C13H16N2O5	L-Aspartyl-L-Phenylalanine	Amino acids and derivatives	Amino acids and derivatives	13433-09-5	1	50113	55979	47928	18148	21513	16073	1.29401	0.000727859	0.0088253	0.361862	-1.46649	down
Hmhp001812	C11H15N5O4	2'-O-Methyladenosine	Nucleotides and derivatives	Nucleotides and derivatives	2140-79-6	3	46369	45895	38626	90798	78604	96929	1.27976	0.00579477	0.0284008	2.03477	1.02487	up
mws0668	C10H12N4O6	Xanthosine	Nucleotides and derivatives	Nucleotides and derivatives	146-80-5	3	60250	50559	58995	156290	137980	119010	1.28755	0.0121687	0.0459882	2.43386	1.28325	up
pma1751	C12H15NO7	N-(beta-D-Glucosyl)nicotinate	Others	Vitamin	-	3	28513000	27242000	28021000	12490000	11202000	10790000	1.31	2.86523e-05	0.00143749	0.411598	-1.28069	down
MWSmce251	C16H15NO4	N-Benzoyl-(2R,3S)-3-phenylisoserine	Amino acids and derivatives	Amino acids and derivatives	132201-33-3	3	3872.9	2446.7	5499.1	9	9	9	1.31302	0.0468219	0.111682	0.00228452	-8.7739	down
pmb2657	C10H18N4O6	Argininosuccinic acid	Organic acids	Organic acids	2387-71-5	3	208210	215190	224280	63204	82602	70214	1.30305	5.27844e-05	0.00170669	0.333529	-1.58412	down
pmb0885	C18H26O3	4-Oxo-9Z,11Z,13E,15E-Octadecatetraenoic Acid	Lipids	Free fatty acids	-	3	6584.5	6678.2	6918.2	4024.1	2401.3	3183.1	1.22619	0.01412	0.0510289	0.476119	-1.07061	down
Zmpn003368	C18H30O3	13S-Hydroxy-9Z,11E,15Z-octadecatrienoic acid	Lipids	Free fatty acids	87984-82-5	1	8379.6	7001.4	8277	2086.8	1348.9	1415.8	1.29447	0.00102632	0.0108604	0.205068	-2.28583	down
Lmqp000329	C8H14N3O7P	5-Aminoimidazole ribonucleotide	Nucleotides and derivatives	Nucleotides and derivatives	25635-88-5	1	328570	338600	434890	1333500	1220500	1097800	1.29775	0.00169652	0.0143098	3.31361	1.7284	up
pme1474	C11H15N5O3S	5'-Deoxy-5'-(methylthio)adenosine	Nucleotides and derivatives	Nucleotides and derivatives	2457-80-9	1	3922600	3692700	3713200	12421000	12496000	11238000	1.3142	0.0018431	0.0146002	3.19151	1.67424	up
Hmqn000843	C13H18O8	Tachioside	Phenolic acids	Phenolic acids	109194-60-7	2	1206800	1522000	1469300	3001900	3025300	2821200	1.2913	0.0004279	0.00606281	2.10772	1.07568	up
Zmzn003953	C18H30O4	13(s)-hydroperoxy-(9z,11e,15z)-octadecatrienoic acid	Lipids	Free fatty acids	67597-26-6	1	263420	252110	260630	544080	498470	519700	1.31272	0.00147149	0.0133814	2.01279	1.0092	up
Lmsn002887	C14H16O8	1-O-Caffeoyl xylose	Phenolic acids	Phenolic acids	-	3	9	9	9	22091	22151	17549	1.31687	0.00543557	0.0275087	2288.56	11.1602	up
MWS80006	C18H32O4	9-Hydroperoxy-9Z,11E-Octadecadienoic Acid	Lipids	Free fatty acids	5502-91-0	3	5548	5235.6	5568	9	9	9	1.31706	0.000390933	0.00568807	0.00165121	-9.24226	down
pmn001689	C18H32O4	9-Hydroxy-12-oxo-15(Z)-octadecenoic acid	Lipids	Free fatty acids	-	3	3015.4	2644.3	3019.8	9	9	9	1.31692	0.00185638	0.0146002	0.00311078	-8.32851	down
Lmbn005287	C18H32O4	7S,8S-DiHODE; (9Z,12Z)-(7S,8S)-Dihydroxyoctadeca-9,12-dienoic acid	Lipids	Free fatty acids	143288-65-7	3	12176	14091	13322	9	9	9	1.317	0.00177525	0.014552	0.000682008	-10.5179	down
pmb3075	C16H16O7	3-O-p-Coumaroylshikimic acid	Phenolic acids	Phenolic acids	-	3	44959	55068	53196	18820	20902	26686	1.26655	0.00230439	0.0167645	0.433408	-1.2062	down
pme2074	C18H29NO4	Jasmonoyl-L-Isoleucine	Amino acids and derivatives	Amino acids and derivatives	120330-93-0	3	36089	37887	35635	9	9	9	1.31708	0.000354157	0.00546572	0.000246326	-11.9871	down
Lmqn000351	C12H22O10	Rutinose	Others	Saccharides and Alcohols	90-74-4	2	8936	13926	12171	9	9	9	1.31621	0.0153269	0.0530967	0.000770702	-10.3415	down
Lmsn000363	C16H22O7	Raspberryketone glucoside	Phenolic acids	Phenolic acids	38963-94-9	3	511840	514790	538240	1523800	998950	1261700	1.26697	0.0391078	0.0998218	2.41838	1.27404	up
Lmtn002233	C15H20O8	Androsin	Phenolic acids	Phenolic acids	531-28-2	1	1431100	1410800	1447800	4425100	3911500	4864200	1.30845	0.00840491	0.0358239	3.07732	1.62168	up
Hmsn002272	C15H20O8	Demethyl coniferin	Phenolic acids	Phenolic acids	-	2	9	9	9	55992	59717	82721	1.31654	0.0156	0.0534071	7349.26	12.8434	up
pmc0066	C10H13N4O7P	2'-Deoxyinosine-5'-monophosphate	Nucleotides and derivatives	Nucleotides and derivatives	3393-18-8	3	129030	122910	175470	323930	583210	631900	1.23093	0.0566831	0.125436	3.60085	1.84834	up
Lmqn000432	C9H19O11P	1-(sn-Glycero-3-phospho)-1D-myo-inositol	Others	Saccharides and Alcohols	-	2	794170	660650	679730	310100	207500	277280	1.27315	0.00145731	0.0133814	0.372388	-1.42512	down
Hmln002806	C16H16O8	5-O-Caffeoylshikimic acid	Phenolic acids	Phenolic acids	180981-12-8	2	438380	472710	449240	224550	245150	197490	1.2945	0.000291915	0.00534396	0.490462	-1.02779	down
mws0906	C16H22O8	Coniferin	Phenolic acids	Phenolic acids	531-29-3	2	330040	445040	422580	868610	832190	740800	1.26556	0.00135454	0.0129237	2.03864	1.02761	up
Zmln000899	C15H20O9	Syringaldehyde-4-O-glucoside	Phenolic acids	Phenolic acids	-	3	90905	82383	78925	166200	149470	224840	1.24413	0.0491272	0.114827	2.14307	1.09968	up
Jmyn002224	C16H22O9	glucoacetosyringone	Phenolic acids	Phenolic acids	86402-41-7	2	47190	44813	32232	84153	106530	109320	1.2512	0.00636449	0.029807	2.4148	1.27191	up
pmb3107	C15H20O10	Glucosyringic Acid	Phenolic acids	Phenolic acids	-	3	563100	618590	541530	1237000	1076000	1241000	1.29814	0.00304485	0.020369	2.06242	1.04434	up
pme3337	C14H17N5O8	Succinyladenosine	Nucleotides and derivatives	Nucleotides and derivatives	4542-23-8	1	252070	220670	262550	613180	540550	575870	1.3028	0.000546667	0.00723091	2.35227	1.23405	up
pme1286	C14H20N6O5S	S-(5'-Adenosy)-L-homocysteine	Amino acids and derivatives	Amino acids and derivatives	979-92-0	3	19470	23165	25357	7418	6755.2	5011.9	1.28529	0.00483658	0.0255884	0.282167	-1.82538	down
Smhn005081	C19H22O9	Fortuneanoside A	Phenolic acids	Phenolic acids	-	3	18158	17427	21270	9	9	9	1.3169	0.00384643	0.0226123	0.000474892	-11.0401	down
mws1051	C15H23N6O5S	S-Adenosylmethionine	Amino acids and derivatives	Amino acids and derivatives	485-80-3	3	29028	32126	27521	135430	182500	89149	1.2667	0.0584906	0.127976	4.59069	2.19871	up
pmn001471	C19H18O10	Lancerin	Phenolic acids	Phenolic acids	81991-99-3	2	882320	747850	774370	1637900	1444900	1909300	1.27374	0.0167673	0.0560836	2.07611	1.05389	up
Cmzn005970	C21H22O10	Dunalianoside A	Phenolic acids	Phenolic acids	-	2	144660	168720	124170	9	9	9	1.31689	0.0077027	0.0339726	6.17072e-05	-13.9842	down
Lmhp007836	C21H38NO7P	LysoPE 16:3	Lipids	LPE	-	3	5785	7311.1	6828.3	12779	13389	14558	1.28584	0.000611114	0.00773192	2.04403	1.03141	up
Cmzn004594	C21H22O11	Dunalianoside C	Phenolic acids	Phenolic acids	-	2	487800	433950	477220	1475900	1242000	1661100	1.29994	0.0133295	0.0490998	3.13016	1.64624	up
pmb2260	C23H46NO7P	LysoPC 15:1	Lipids	LPC	-	3	61174	77418	81944	182940	153970	203420	1.27146	0.00856729	0.0361316	2.45008	1.29283	up
mws0289	C23H46NO7P	LysoPE 18:1	Lipids	LPE	89576-29-4	3	108590	150050	118700	58995	47084	48373	1.27181	0.0198701	0.06285	0.409318	-1.28871	down
Lmhp009129	C23H48NO7P	LysoPC 15:0(2n isomer)	Lipids	LPC	-	1	110860	119510	140140	922120	866080	953820	1.31345	0.000352286	0.00546572	7.40066	2.88765	up
pmb0863	C24H46NO7P	LysoPC 16:2(2n isomer)	Lipids	LPC	-	3	391070	490430	524260	1656900	1485800	1447600	1.29973	0.000437522	0.00606281	3.26535	1.70724	up
pmd0132	C24H50NO7P	LysoPC 16:0(2n isomer)	Lipids	LPC	-	1	7170600	9220700	8934600	60130000	58298000	59712000	1.31272	5.87104e-07	0.000170847	7.03391	2.81433	up
Lmsn004322	C24H24O12	1,6-Di-O-caffeoyl-β-D-glucose*	Phenolic acids	Phenolic acids	-	3	9	9	9	113820	96172	107060	1.31701	0.00235817	0.0169439	11742.7	13.5195	up
pmb2406	C25H52NO7P	LysoPC 17:0	Lipids	LPC	50930-23-9	2	73590	94102	90652	715220	656280	742440	1.31276	0.000970116	0.0104557	8.18266	3.03257	up
Lmhp010515	C25H52NO7P	LysoPC 17:0(2n isomer)	Lipids	LPC	-	2	98041	138980	138010	941630	936360	1009700	1.30846	4.80432e-05	0.00164477	7.69987	2.94483	up
Hmbn002692	C22H30O14	6'-O-Feruloyl-D-sucrose	Phenolic acids	Phenolic acids	118230-77-6	3	168440	191100	139670	326290	318350	366410	1.26659	0.00125755	0.012405	2.0253	1.01814	up
pmd0136	C26H54NO7P	LysoPC 18:0(2n isomer)	Lipids	LPC	-	1	295310	366660	354670	1885200	2009100	1959200	1.31294	1.67694e-05	0.00143749	5.75769	2.52549	up
pmb2228	C27H56NO7P	LysoPC 19:0	Lipids	LPC	108273-88-7	3	35580	44309	41216	21471	20090	18277	1.28432	0.00874037	0.0365964	0.4941	-1.01712	down
pmb3059	C19H28O18	Quinic acid O-di-glucuronic acid	Organic acids	Organic acids	-	3	184060	198930	194360	76305	63690	71430	1.30867	3.67833e-05	0.00158044	0.366199	-1.4493	down
Lmhp009890	C28H52NO7P	LysoPC 20:3	Lipids	LPC	1199257-41-4	3	36642	36851	41562	9	9	9	1.31701	0.00175044	0.014552	0.00023467	-12.0571	down
pmd0147	C28H54NO7P	LysoPC 20:2	Lipids	LPC	-	3	50616	48528	53520	17904	17429	19722	1.31164	0.0003368	0.00546572	0.360629	-1.47141	down
HJN056	C30H38O10	Sesquimarocanol B	Phenolic acids	Phenolic acids	-	2	58282	75068	60655	169280	163920	238100	1.27189	0.029432	0.081182	2.94477	1.55815	up
pmb2653	C24H42O20	DMelezitose O-rhamnoside	Others	Saccharides and Alcohols	-	3	14473	9764	4687	9	9	9	1.31113	0.0763314	0.15214	0.000933481	-10.0651	down
Lmxp010913	C35H66NO9P	1-(9Z-Octadecenoyl)-2-(9-oxo-nonanoyl)-sn-glycero-3-phosphocholine	Lipids	Glycerol ester	-	1	334620	333170	337590	79647	88586	72040	1.31233	0.00014521	0.00384145	0.238987	-2.06499	down
Lmyn005812	C33H56O14	Gingerglycolipid A	Lipids	Glycerol ester	145937-22-0	2	42456	41131	37659	10945	10704	10730	1.31512	0.00226742	0.0167043	0.267052	-1.90481	down
pmp001276	C33H56O14	1-Linolenoyl-rac-glycerol-diglucoside	Lipids	Free fatty acids	-	1	133470	135930	124180	32327	42610	39534	1.3044	4.6429e-05	0.00164477	0.290846	-1.78167	down
pmb0168	C38H70NO8P	PC 16:1/14:1	Lipids	PC	-	3	54482	47914	48906	9	9	9	1.31703	0.00163934	0.0140308	0.000178451	-12.4522	down
pme2651	C21H28N7O17P3	NADP (Nicotinamide adenine dinucleotide phosphate)	Nucleotides and derivatives	Nucleotides and derivatives	53-59-8	3	9	9	9	134810	153970	175840	1.3169	0.00580703	0.0284008	17208.1	14.0708	up

## Sheet: CCⅡ vs M
Index	Formula	Compounds	Class I	Class II	CAS	Level	CCII1	CCII2	CCII3	M1	M2	M3	VIP	p_value	FDR	Fold_Change	Log2FC	Type
pme0006	C5H9NO2	L-Proline	Amino acids and derivatives	Amino acids and derivatives	147-85-3	1	1790400	1597300	1581800	4400200	4495100	4583500	1.21425	8.11776e-06	0.000742501	2.71231	1.43952	up
mws0256	C5H11NO2	L-Valine	Amino acids and derivatives	Amino acids and derivatives	72-18-4	1	18138000	25488000	25001000	11586000	8540400	10702000	1.14709	0.022469	0.0533342	0.449217	-1.15452	down
pma0134	C4H8O4	D-Threose	Others	Saccharides and Alcohols	95-43-2	3	127300	94921	119950	42716	47921	28307	1.1528	0.00561035	0.0203706	0.347616	-1.52443	down
pme0490	C6H5NO2	Nicotinic acid (Vitamin B3)	Others	Vitamin	59-67-6	1	250280	210410	214560	1328000	1236400	1175900	1.21485	0.000924329	0.00780851	5.53913	2.46966	up
Lmbp000668	C6H5NO2	Isonicotinic acid	Others	Vitamin	55-22-1	1	239150	234160	225000	1344700	1337500	1212500	1.21724	0.00148542	0.0100335	5.57732	2.47957	up
pme1216	C6H5NO2	2-Picolinic acid	Organic acids	Organic acids	98-98-6	3	9	9	9	260550	239620	210950	1.2183	0.00365843	0.0168347	26337.8	14.6848	up
Lmyp003371	C7H8O2	3,5-Dihydroxytoluene	Phenolic acids	Phenolic acids	504-15-4	1	404990	389230	342000	129370	105250	127600	1.20568	0.00191919	0.011556	0.318794	-1.6493	down
pmb0302	C2H8NO3P	2-Aminoethylphosphonate	Lipids	Glycerol ester	2041-14-7	3	187460	185650	216890	90437	87760	89839	1.20844	0.00845868	0.0265979	0.454298	-1.13829	down
MWS2027	C4H4N2O3	Barbituric acid;Malonylurea;2,4,6-Pyrimidinetrione	Nucleotides and derivatives	Nucleotides and derivatives	67-52-7	2	7243700	9122300	7895000	2720200	2959500	4160700	1.16054	0.00286981	0.0151805	0.405606	-1.30185	down
mws0216	C5H9NO3	Trans-4-Hydroxy-L-proline	Amino acids and derivatives	Amino acids and derivatives	51-35-4	2	16757000	16404000	15518000	5925300	6690900	7230900	1.20672	5.4063e-05	0.00191248	0.407714	-1.29437	down
Zmpn000638	C4H9N3O2	3-Guanidinopropionic acid	Organic acids	Organic acids	353-09-3	3	23000	20751	32099	9951.1	10041	11850	1.15541	0.047751	0.0905444	0.419804	-1.25221	down
pme2679	C6H13NO2	L-Allo-isoleucine	Amino acids and derivatives	Amino acids and derivatives	1509-34-8	3	2800300	2490300	2581300	749450	1006600	966570	1.19786	0.000166524	0.0036251	0.345866	-1.53172	down
pme0274	C6H13NO2	6-Aminocaproic acid	Organic acids	Organic acids	60-32-2	3	3154800	3279900	3578400	931210	928480	1046600	1.21385	0.0013365	0.00948324	0.290249	-1.78464	down
mws0227	C6H13NO2	L-Leucine*	Amino acids and derivatives	Amino acids and derivatives	61-90-5	1	1064200	1060900	1102300	365450	337040	313270	1.2146	3.8657e-06	0.000729329	0.31473	-1.66781	down
mws0258	C6H13NO2	L-Isoleucine*	Amino acids and derivatives	Amino acids and derivatives	73-32-5	1	1027400	993090	1102200	323290	339490	323130	1.21617	0.00159443	0.0104918	0.315725	-1.66326	down
mws1587	C6H13NO2	L-Norleucine*	Amino acids and derivatives	Amino acids and derivatives	327-57-1	1	1058100	1009600	1081000	367210	328990	322460	1.21465	3.19243e-05	0.00150576	0.323518	-1.62808	down
pme0243	C5H8O4	Glutaric acid	Organic acids	Organic acids	110-94-1	3	144230	145200	160940	530190	547170	516370	1.21603	2.01948e-05	0.00127003	3.53871	1.82322	up
mws0001	C4H8N2O3	L-Asparagine	Amino acids and derivatives	Amino acids and derivatives	70-47-3	1	189170	165460	154440	58596	77462	59171	1.18775	0.00218829	0.0126385	0.383501	-1.3827	down
Zmdp000972	C4H9NO2S	S-Methyl-L-cysteine	Amino acids and derivatives	Amino acids and derivatives	1187-84-4	2	828450	841080	854890	335770	306750	307540	1.21605	2.8866e-06	0.000729329	0.376348	-1.40986	down
pme0040	C5H5N5	Adenine	Nucleotides and derivatives	Nucleotides and derivatives	73-24-5	2	448320	379300	566030	1354300	1337400	1285400	1.1895	0.00149626	0.0100335	2.85373	1.51285	up
mws0889	C4H8O5	D-Threonic Acid	Others	Saccharides and Alcohols	3909-12-4	2	402910	352370	400610	1081700	1053200	1196800	1.21083	0.00136596	0.00954485	2.88237	1.52725	up
Smzp002588	C8H8O2	4-Hydroxyacetophenone	Phenolic acids	Phenolic acids	-	3	3858.2	4179.4	6585.3	9	9	9	1.21673	0.0298866	0.0645642	0.00184642	-9.08105	down
mws1336	C7H7NO2	4-Aminobenzoic acid	Phenolic acids	Phenolic acids	150-13-0	3	39332	29719	38219	16850	11286	14733	1.1612	0.00787493	0.0253664	0.399636	-1.32324	down
pme0295	C6H11NO3	4-Acetamidobutyric acid	Organic acids	Organic acids	3025-96-5	3	60641	59456	56927	165680	124220	143180	1.19618	0.0184615	0.0470686	2.44645	1.29069	up
pme2380	C5H6O5	α-Ketoglutaric acid	Organic acids	Organic acids	328-50-7	3	2083600	1642100	1610300	372840	336570	335300	1.21104	0.0108247	0.0325893	0.195785	-2.35266	down
mws0924	C6H10O4	2-Methylglutaric acid	Organic acids	Organic acids	617-62-9	3	103580	124090	109440	161570	337120	405850	1.03454	0.120498	0.178539	2.68322	1.42396	up
mws0208	C6H10O4	Adipic Acid	Organic acids	Organic acids	124-04-9	3	217130	142400	137540	397460	391540	487520	1.15379	0.0033552	0.0162237	2.56809	1.3607	up
mws1050	C5H9NO4	O-Acetylserine	Amino acids and derivatives	Amino acids and derivatives	5147-00-2	3	434780	449620	514370	95212	70817	123150	1.19281	0.000585805	0.00604452	0.206738	-2.27412	down
ML10171848	C5H8O5	D-Arabinono-1,4-lactone	Others	Saccharides and Alcohols	2782-09-4	3	550990	520860	540450	9	9	9	1.21838	0.000269696	0.00521375	1.67463e-05	-15.8658	down
mws0224	C5H11NO2S	DL-Methionine	Amino acids and derivatives	Amino acids and derivatives	59-51-8	3	117230	97193	147410	48575	40397	42018	1.1784	0.0310807	0.0661387	0.362018	-1.46587	down
pme1210	C5H11NO2S	L-Methionine	Amino acids and derivatives	Amino acids and derivatives	63-68-3	3	127050	99038	176290	62629	57082	50295	1.12117	0.0720858	0.120259	0.422503	-1.24297	down
pme1109	C5H5N5O	Guanine	Nucleotides and derivatives	Nucleotides and derivatives	73-40-5	2	17545	18829	14901	68620	75023	59836	1.20714	0.00494465	0.0193012	3.96839	1.98855	up
Zmgn004894	C8H8O3	Methyl 4-hydroxybenzoate	Organic acids	Organic acids	99-76-3	3	26294	32096	30607	146040	154120	161480	1.21443	0.000330795	0.00548613	5.18714	2.37494	up
mws0458	C8H8O3	Vanillin	Phenolic acids	Phenolic acids	121-33-5	3	56405	107690	103540	595510	564860	662570	1.19	0.00041405	0.00557981	6.81129	2.76793	up
MWSmce574	C8H10O3	3,5-Dimethoxyphenol	Phenolic acids	Phenolic acids	500-99-2	3	6423.5	5821.3	2686.2	9	9	9	1.21356	0.0503117	0.0933652	0.00180832	-9.11114	down
MWSmce284	C8H10O3	3,4-Dimethoxyphenol	Phenolic acids	Phenolic acids	2033-89-8	3	36147	29838	41700	18871	17987	10047	1.07986	0.0111789	0.0331947	0.435576	-1.199	down
pme2165	C5H4N2O4	Orotic acid	Others	Vitamin	65-86-1	3	1281600	905180	831750	230930	187230	209930	1.19769	0.0284	0.0621505	0.208078	-2.2648	down
pme2914	C6H10O5	3-Hydroxy-3-methylpentane-1,5-dioic acid	Amino acids and derivatives	Amino acids and derivatives	503-49-1	3	1585300	1232600	2274500	378610	377900	385710	1.18419	0.0499695	0.0930353	0.224299	-2.15651	down
mws0159	C9H8O3	Phenylpyruvic acid	Organic acids	Organic acids	156-06-9	3	9	9	9	80495	80562	88453	1.21835	0.00100746	0.0082641	9241.11	13.1739	up
Lmmn001643	C9H8O3	2-Hydroxycinnamic acid	Phenolic acids	Phenolic acids	583-17-5	3	161430	158030	174050	9	9	9	1.21837	0.000876506	0.0075934	5.47101e-05	-14.1578	down
NK10253223	C8H9NO3	2-Amino-3-methoxybenzoic acid	Phenolic acids	Phenolic acids	3177-80-8	3	41167	40515	55879	266630	269280	254390	1.2095	6.12267e-06	0.000742501	5.74509	2.52233	up
Zmjp000624	C8H9NO3	Pyridoxal	Others	Vitamin	66-72-8	3	37425	38863	58748	247370	235590	231440	1.20036	5.2396e-05	0.00191248	5.29044	2.40339	up
mws2125	C3H5O6P	Phosphoenolpyruvate	Organic acids	Organic acids	138-08-9	3	128250	69896	71920	762210	673890	680990	1.19648	0.000138895	0.00331574	7.83916	2.9707	up
pme3186	C3H7O6P	DL-Glyceraldehyde-3-phosphate	Organic acids	Organic acids	591-59-3	3	47068	70715	68924	278420	295060	238970	1.19556	0.00197556	0.0117702	4.35147	2.1215	up
MWS20192	C7H6O5	Gallic acid	Phenolic acids	Phenolic acids	149-91-7	3	31337	32665	28996	67386	62629	60992	1.20864	0.000514194	0.00588325	2.05388	1.03835	up
mws0154	C7H10O5	Shikimic acid	Organic acids	Organic acids	138-59-0	2	400190	313640	432690	152300	140610	197660	1.1568	0.0126716	0.0356823	0.427877	-1.22473	down
Zmgn001448	C7H12O5	2-Propylmalic Acid*	Organic acids	Organic acids	-	2	528380	580940	498450	2092800	1697500	2075100	1.20859	0.0066305	0.0226076	3.64816	1.86717	up
Lmbn001754	C7H12O5	3-Isopropylmalic Acid*	Organic acids	Organic acids	921-28-8	2	610970	623570	562550	2394800	2219000	2402800	1.21618	0.00048026	0.00582299	3.90442	1.96511	up
pmb3101	C7H12O5	2-Isopropylmalic Acid	Organic acids	Organic acids	49601-06-1	1	693230	689330	525780	2342800	2652400	2256100	1.20444	0.00123934	0.00921599	3.79979	1.92592	up
Zmdp000796	C6H11NO3S	cycloalliin	Amino acids and derivatives	Amino acids and derivatives	15042-85-0	3	142870	114120	166990	9	9	9	1.2181	0.0114925	0.0337035	6.36822e-05	-13.9387	down
mws2212	C9H8O4	Caffeic acid	Phenolic acids	Phenolic acids	331-39-5	2	73369	70124	84550	9	9	9	1.21831	0.00328863	0.0160462	0.000118399	-13.0441	down
mws0093	C10H12O3	Coniferyl alcohol	Phenolic acids	Phenolic acids	458-35-5	3	21728	22223	22682	9	9	9	1.21838	0.000153899	0.00348428	0.000405205	-11.2691	down
mws0250	C9H11NO3	L-Tyrosine	Amino acids and derivatives	Amino acids and derivatives	60-18-4	1	13383000	13044000	14600000	5645800	4667200	4839000	1.20767	0.000291308	0.00521375	0.369318	-1.43707	down
mws1350	C9H10O4	Syringaldehyde; 4-Hydroxy-3,5-Dimethoxybenzaldehyde	Phenolic acids	Phenolic acids	134-96-3	3	20756	26355	49207	766180	718810	737630	1.20272	9.18287e-06	0.000742501	23.0759	4.52831	up
MWS5206	C9H10O4	Hydroxyphenyllactic acid	Phenolic acids	Phenolic acids	306-23-0	3	11382	16596	19252	9	9	9	1.21734	0.020908	0.0510793	0.000571671	-10.7725	down
mws5041	C8H16N2O3	L-Glycyl-L-isoleucine*	Amino acids and derivatives	Amino acids and derivatives	19461-38-2	3	56875	45121	48530	28455	19381	20701	1.1528	0.00423073	0.0178701	0.455317	-1.13506	down
Zmdp000292	C7H16N4O2	Arginine methyl ester	Amino acids and derivatives	Amino acids and derivatives	-	3	90985	62337	142560	21761	43847	32288	1.0557	0.0977425	0.148716	0.330862	-1.5957	down
Zmjp000182	C7H16N4O2	N-Monomethyl-L-arginine	Amino acids and derivatives	Amino acids and derivatives	17035-90-4	3	115470	144370	126180	55956	43616	42598	1.19085	0.00344471	0.0163841	0.368297	-1.44106	down
MWSmce658	C10H8O4	Noreugenin; 5,7-Dihydroxy-2-Methylchromone	Phenolic acids	Phenolic acids	1013-69-0	3	19325	20718	15402	2392.6	1548.6	3381	1.18633	0.0054392	0.0202539	0.132062	-2.92071	down
mws0277	C7H12O6	Quinic Acid	Organic acids	Organic acids	77-95-2	2	3359400	3433900	3828900	1734700	1751600	1758500	1.21047	0.00644171	0.0224069	0.493758	-1.01812	down
pme0422	C10H10O4	Isoferulic Acid	Phenolic acids	Phenolic acids	537-73-5	3	54619	47331	95945	26058	20517	16338	1.10913	0.0923272	0.14239	0.317911	-1.65331	down
MWS5164	C8H18N4O2	N,N'-Dimethylarginine;SDMA*	Amino acids and derivatives	Amino acids and derivatives	30344-00-4	3	100890	142640	95149	50482	10577	23083	1.0472	0.01265	0.0356823	0.248442	-2.00902	down
pme3443	C11H12O4	Sinapinaldehyde	Phenolic acids	Phenolic acids	4206-58-0	3	49098	51017	84133	155180	157060	150170	1.14387	0.012588	0.0356823	2.50972	1.32752	up
pme1654	C12H18O3	Jasmonic acid	Organic acids	Organic acids	77026-92-7	3	9	9	9	14788	22146	13564	1.21749	0.0244506	0.0561655	1870.3	10.8691	up
mws0751	C13H26O2	Tridecanoic Acid	Lipids	Free fatty acids	638-53-9	3	9418.9	7273.8	7206.1	9	9	9	1.21797	0.00823471	0.0263253	0.00112976	-9.78976	down
mws4174	C8H15NO6	N-Acetyl-D-mannosamine	Others	Saccharides and Alcohols	7772-94-3	3	75033	47042	79225	36773	23637	19702	1.0756	0.0382515	0.0770475	0.397973	-1.32926	down
pmb2643	C14H26O2	Myristoleic acid	Lipids	Free fatty acids	544-64-9	1	30553	22440	23017	9078.2	6665.2	9832.1	1.17291	0.0146427	0.0390933	0.336475	-1.57143	down
mws0119	C14H28O2	Myristic Acid	Lipids	Free fatty acids	544-63-8	3	30548000	29414000	28222000	14973000	13585000	15086000	1.21046	0.000111719	0.00287423	0.49492	-1.01473	down
pmb0962	C10H22N2O4	L-Lysine-Butanoic Acid	Amino acids and derivatives	Amino acids and derivatives	80407-71-2	3	10267	11209	4627.4	9	9	9	1.21413	0.0516033	0.0951384	0.00103435	-9.91706	down
Lmhn003240	C11H10O6	Benzoylmalic acid	Phenolic acids	Phenolic acids	22138-51-8	3	24796	21500	39690	9	9	9	1.21715	0.0360845	0.0739994	0.000314005	-11.6369	down
mws0359	C15H30O2	Pentadecanoic Acid	Lipids	Free fatty acids	1002-84-2	1	1873400	1952600	1923900	891080	811200	919240	1.2125	2.90846e-05	0.00149654	0.455924	-1.13313	down
ML10180524	C9H13N3O5	Cytarabine	Nucleotides and derivatives	Nucleotides and derivatives	147-94-4	3	12431	15501	17267	71874	38249	48104	1.15312	0.0608763	0.106389	3.50067	1.80763	up
Lmcn009122	C16H30O2	(7Z)-Hexadecenoic acid	Lipids	Free fatty acids	2416-19-5	1	108790	100090	108960	45306	41228	41655	1.21363	0.000478442	0.00582299	0.403313	-1.31003	down
mws0361	C16H30O2	Palmitoleic Acid	Lipids	Free fatty acids	373-49-9	1	115090	108120	112110	48836	46162	45603	1.21598	0.000111264	0.00287423	0.419304	-1.25393	down
mws0120	C8H20NO6P	Choline Alfoscerate	Lipids	PC	28319-77-9	3	2685900	2350000	2898600	528370	529360	549260	1.21475	0.00561451	0.0203706	0.202532	-2.30378	down
Zmdp002216	C11H20N2O5	L-γ-Glutamyl-L-leucine	Amino acids and derivatives	Amino acids and derivatives	2566-39-4	2	112070	104640	99362	44647	50908	44622	1.20669	0.000614192	0.00609882	0.443497	-1.173	down
Lmhp001732	C14H18N2O3	L-Prolyl-L-Phenylalanine	Amino acids and derivatives	Amino acids and derivatives	13589-02-1	3	25316	19749	22712	4976.5	10017	9319.7	1.11532	0.00300783	0.0156825	0.358723	-1.47906	down
pmb0952	C12H17N4OS+	Thiamine (Vitamin B1)	Others	Vitamin	70-16-6	3	24195	21993	13375	6005.9	5671.4	6578.9	1.15763	0.052119	0.0954672	0.306502	-1.70603	down
pme1184	C10H13N5O4	2'-Deoxyguanosine	Nucleotides and derivatives	Nucleotides and derivatives	961-07-9	3	10940	6998	6958.4	31733	28617	28569	1.18537	0.000300914	0.00521375	3.57156	1.83655	up
pme0230	C10H13N5O4	Adenosine	Nucleotides and derivatives	Nucleotides and derivatives	58-61-7	1	5013900	4709400	5225400	1586900	1741200	1817600	1.21304	0.000435432	0.0057315	0.344224	-1.53858	down
mws0383	C17H32O2	10-Heptadecenoic Acid	Lipids	Free fatty acids	29743-97-3	1	7164500	6862900	6449700	2882900	2549600	2776000	1.21201	0.000511969	0.00588325	0.400862	-1.31882	down
Lmxn015337	C17H34O2	Methyl palmitate	Lipids	Free fatty acids	112-39-0	1	10100	10302	10401	4972.5	2667.1	3729.1	1.15061	0.00944689	0.0292182	0.369078	-1.438	down
Lmrj002793	C14H16N2O4	Cyclo(Phe-Glu)	Amino acids and derivatives	Amino acids and derivatives	-	3	4895.8	5596.4	7028.1	1927.3	2270.2	2264.4	1.18482	0.0247233	0.0564249	0.368824	-1.439	down
mws5035	C15H22N2O3	L-Leucyl-L-phenylalanine	Amino acids and derivatives	Amino acids and derivatives	56217-82-4	3	5349	4783.3	5200.6	9	9	9	1.21833	0.00109985	0.00864608	0.00176092	-9.14946	down
Lmhn002926	C13H12O7	p-Coumaroylmalic acid	Phenolic acids	Phenolic acids	-	2	521060	476590	503770	104440	99854	97895	1.21744	0.000835783	0.00740836	0.201269	-2.3128	down
MWSslk035	C13H18O7	Orcinol glucoside	Phenolic acids	Phenolic acids	21082-33-7	1	2410700	2490600	2226600	851420	820760	814390	1.21549	0.00213113	0.0124353	0.34885	-1.51932	down
pmn001511	C13H18O7	3-Hydroxy-5-Methylphenol-1-O-Glucoside	Phenolic acids	Phenolic acids	-	1	1627800	1705800	1472100	559830	584610	522370	1.21178	0.00263404	0.0144744	0.34684	-1.52766	down
Zmyn005252	C17H34O3	3-Hydroxy-palmitic acid methyl ester	Lipids	Free fatty acids	51883-36-4	3	23697	20634	22746	10293	11522	8994.2	1.19184	0.000604611	0.00609882	0.459311	-1.12246	down
Lmyn007883	C16H32O4	9,16-Dihydroxypalmitic acid	Lipids	Free fatty acids	38076-49-2	3	25995	30229	42592	17581	15216	15010	1.11685	0.0723753	0.120259	0.483798	-1.04752	down
pmb3081	C6H11PO11	Glucarate O-Phosphoric acid	Others	Saccharides and Alcohols	-	3	1897500	1788400	1557800	872400	835620	854780	1.20152	0.011624	0.0339133	0.488739	-1.03286	down
mws2120	C13H8O8	Brevifolin carboxylic acid	Phenolic acids	Phenolic acids	18490-95-4	3	242330	292300	188950	60634	51109	53066	1.19769	0.0238285	0.0550486	0.227769	-2.13436	down
Zmyn004732	C18H30O3	2R-hydroxy-9Z,12Z,15Z-octadecatrienoic acid	Lipids	Free fatty acids	-	1	6486.7	3271.8	9038.3	16476	23507	16749	1.06894	0.0138142	0.0377721	3.01817	1.59368	up
Zmpn003368	C18H30O3	13S-Hydroxy-9Z,11E,15Z-octadecatrienoic acid	Lipids	Free fatty acids	87984-82-5	1	2086.8	1348.9	1415.8	3290.6	3520.5	3896.5	1.14558	0.00349641	0.0164914	2.20707	1.14213	up
Zmyn004676	C18H30O3	17-Hydroxylinolenic acid	Lipids	Free fatty acids	-	2	33602	21411	27669	61457	59274	57270	1.15429	0.0068556	0.0229602	2.15284	1.10624	up
Lmqp000329	C8H14N3O7P	5-Aminoimidazole ribonucleotide	Nucleotides and derivatives	Nucleotides and derivatives	25635-88-5	1	1333500	1220500	1097800	251960	279150	252730	1.21381	0.00446401	0.0181443	0.214645	-2.21998	down
pmb2799	C18H32O3	12,13-Epoxy-9-Octadecenoic Acid	Lipids	Free fatty acids	6799-85-5	2	2664.2	3042.1	2672.9	9925	8066	6892.1	1.1919	0.0229857	0.05376	2.96963	1.57028	up
pme1474	C11H15N5O3S	5'-Deoxy-5'-(methylthio)adenosine	Nucleotides and derivatives	Nucleotides and derivatives	2457-80-9	1	12421000	12496000	11238000	3113600	3099900	3390600	1.21555	0.00133609	0.00948324	0.265637	-1.91247	down
Zmdp001857	C14H18N2O6	γ-Glutamyltyrosine	Amino acids and derivatives	Amino acids and derivatives	7432-23-7	3	45447	37954	31859	14857	20329	20723	1.12627	0.0218713	0.0526774	0.485069	-1.04374	down
Zmzn003953	C18H30O4	13(s)-hydroperoxy-(9z,11e,15z)-octadecatrienoic acid	Lipids	Free fatty acids	67597-26-6	1	544080	498470	519700	242490	248030	250190	1.21522	0.00178842	0.0112472	0.47413	-1.07664	down
Lmsn002887	C14H16O8	1-O-Caffeoyl xylose	Phenolic acids	Phenolic acids	-	3	22091	22151	17549	9	9	9	1.21812	0.00543557	0.0202539	0.000436957	-11.1602	down
MWS80006	C18H32O4	9-Hydroperoxy-9Z,11E-Octadecadienoic Acid	Lipids	Free fatty acids	5502-91-0	3	9	9	9	5602	5873.6	5518.4	1.21838	0.000359198	0.00548613	629.407	9.29785	up
Lmbn005287	C18H32O4	7S,8S-DiHODE; (9Z,12Z)-(7S,8S)-Dihydroxyoctadeca-9,12-dienoic acid	Lipids	Free fatty acids	143288-65-7	3	9	9	9	13157	13782	14057	1.21837	0.000379968	0.00551441	1518.37	10.5683	up
Cmzp002057	C14H18O8	6-O-Acetylarbutin	Phenolic acids	Phenolic acids	10338-88-2	3	46845	37863	55427	26135	20066	18953	1.13655	0.0245104	0.0561655	0.464937	-1.10489	down
pmb0751	C16H16O7	Trans-5-O-(p-Coumaroyl)shikimate	Phenolic acids	Phenolic acids	-	3	24779	22605	15065	9	9	9	1.21739	0.0194289	0.0484581	0.000432353	-11.1755	down
pmb3075	C16H16O7	3-O-p-Coumaroylshikimic acid	Phenolic acids	Phenolic acids	-	3	18820	20902	26686	9	9	9	1.21799	0.0111205	0.0331947	0.000406578	-11.2642	down
mws0582	C11H19N3O6S	S-(Methyl)glutathione	Amino acids and derivatives	Amino acids and derivatives	2922-56-7	2	2861700	2241100	2746600	998370	1002400	1022600	1.2032	0.0136431	0.0374854	0.385172	-1.37642	down
pme2074	C18H29NO4	Jasmonoyl-L-Isoleucine	Amino acids and derivatives	Amino acids and derivatives	120330-93-0	3	9	9	9	14440	14933	15833	1.21835	0.000732484	0.00690977	1674.3	10.7093	up
Lmmn003663	C14H18O9	5-Glucosyloxy-2-Hydroxybenzoic acid methyl ester	Phenolic acids	Phenolic acids	-	1	1107200	1109400	1003200	471000	471500	559810	1.20047	0.000278269	0.00521375	0.466585	-1.09979	down
Lmtn002565	C14H18O9	1-O-Vanilloyl-D-Glucose	Phenolic acids	Phenolic acids	-	1	3843700	4198200	3700100	1320000	1467600	1542300	1.20973	0.000968808	0.0080639	0.368753	-1.43927	down
pmc0066	C10H13N4O7P	2'-Deoxyinosine-5'-monophosphate	Nucleotides and derivatives	Nucleotides and derivatives	3393-18-8	3	323930	583210	631900	3002300	3516900	3404800	1.18812	0.000348175	0.00548613	6.44818	2.68889	up
Lmfn000604	C13H16O10	6-O-Galloyl-D-glucose*	Phenolic acids	Phenolic acids	13186-19-1	1	450060	382520	472390	225840	192680	192450	1.19054	0.00641713	0.0224069	0.468187	-1.09484	down
Lmqn000432	C9H19O11P	1-(sn-Glycero-3-phospho)-1D-myo-inositol	Others	Saccharides and Alcohols	-	2	310100	207500	277280	9	9	9	1.21807	0.0127873	0.0358299	3.39674e-05	-14.8455	down
Hmln002806	C16H16O8	5-O-Caffeoylshikimic acid	Phenolic acids	Phenolic acids	180981-12-8	2	224550	245150	197490	9	9	9	1.21828	0.00382875	0.0170636	4.04682e-05	-14.5929	down
pmn001421	C16H18O8	3-O-p-Coumaroylquinic acid*	Phenolic acids	Phenolic acids	87099-71-6	1	1432800	2053500	2613600	994520	970110	1045700	1.08139	0.0937573	0.143812	0.493505	-1.01886	down
Lmsn002548	C15H18O9	1-O-Caffeoyl-β-D-glucose	Phenolic acids	Phenolic acids	14364-08-0	1	395170	367530	474750	152490	138220	172880	1.19422	0.00982821	0.0302324	0.374633	-1.41645	down
Jmwn002620	C15H18O9	Vanillic Acid-4-O-Glucuronide	Phenolic acids	Phenolic acids	-	1	373610	438280	384050	140580	122760	163340	1.19812	0.00113329	0.00870275	0.356774	-1.48692	down
Zmhn001793	C15H18O9	6-O-Caffeoyl-D-glucose	Phenolic acids	Phenolic acids	-	2	868340	800090	750280	1647900	1738100	1714500	1.20975	4.99207e-05	0.00191248	2.10877	1.0764	up
Lmsn000381	C12H22O11	D-Maltose	Others	Saccharides and Alcohols	69-79-4	1	2900800	2534400	3987600	9	9	9	1.21814	0.0187583	0.0473982	2.86539e-06	-18.4128	down
mws0906	C16H22O8	Coniferin	Phenolic acids	Phenolic acids	531-29-3	2	868610	832190	740800	2294900	2164700	2115600	1.21146	6.63809e-05	0.00208731	2.69299	1.42921	up
pmb0981	C10H14N5O7P	Adenosine 5'-monophosphate	Nucleotides and derivatives	Nucleotides and derivatives	61-19-8	3	498640	470880	564770	1370900	872880	980680	1.13016	0.0607433	0.106389	2.1016	1.07149	up
pmb0532	C10H13N4O8P	Inosine 5'-monophosphate	Nucleotides and derivatives	Nucleotides and derivatives	131-99-7	3	38915	32586	35466	99237	89117	65790	1.16296	0.0347096	0.0719621	2.37591	1.24848	up
mws2108	C16H18O9	Cryptochlorogenic acid (4-O-Caffeoylquinic acid)*	Phenolic acids	Phenolic acids	905-99-7	1	12109000	9909600	15752000	5173600	5098800	5003400	1.16633	0.0478318	0.0905444	0.404436	-1.30602	down
pme1816	C16H18O9	Neochlorogenic acid (5-O-Caffeoylquinic acid)	Phenolic acids	Phenolic acids	906-33-2	1	3180600	3028300	2986800	1296400	1156500	1214300	1.21435	3.64442e-05	0.00158673	0.398795	-1.32628	down
mws0178	C16H18O9	Chlorogenic acid (3-O-Caffeoylquinic acid)*	Phenolic acids	Phenolic acids	327-97-9	1	10215000	9849300	14597000	4606300	4745600	3697200	1.16504	0.0369529	0.0749799	0.376475	-1.40938	down
Lmhp112042	C21H38O4	1-Linoleoylglycerol*	Lipids	Glycerol ester	2277-28-3	2	9802.6	11364	9792.6	33060	38316	32854	1.21052	0.00304784	0.0156825	3.36669	1.75133	up
Lmhp012042	C21H38O4	2-Linoleoylglycerol*	Lipids	Glycerol ester	3443-82-1	2	33354	30320	31575	99444	99867	103220	1.21672	3.12167e-06	0.000729329	3.17621	1.66731	up
Lmsn003318	C16H20O9	1-O-Feruloyl-β-D-glucose	Phenolic acids	Phenolic acids	7196-71-6	2	445970	476930	497940	221090	227300	248140	1.20789	0.000675648	0.00648164	0.490224	-1.02849	down
Hmmn002544	C16H20O9	Ferulic acid-4-O-glucoside	Phenolic acids	Phenolic acids	117405-51-3	1	3647600	3335000	4182200	1595000	1706900	1672800	1.20105	0.012882	0.0359172	0.44557	-1.16628	down
mws0011	C17H24O9	Syringin	Phenolic acids	Phenolic acids	118-34-3	2	638270	646430	428790	270740	288440	270890	1.13633	0.0529257	0.0961294	0.484432	-1.04563	down
pmb0108	C19H18O8	Feruloyl syringic acid	Phenolic acids	Phenolic acids	-	3	56573	41373	55632	9	9	9	1.21807	0.00910407	0.0283127	0.000175806	-12.4737	down
pme1286	C14H20N6O5S	S-(5'-Adenosy)-L-homocysteine	Amino acids and derivatives	Amino acids and derivatives	979-92-0	3	7418	6755.2	5011.9	16539	20865	20989	1.18154	0.00452005	0.0181443	3.04366	1.60581	up
HJN003	C17H22O10	1-O-Sinapoyl-D-glucose	Phenolic acids	Phenolic acids	-	2	676300	589850	604110	286250	325900	302120	1.2032	0.00252483	0.0141491	0.488846	-1.03255	down
pma0110	C18H22O10	4-O-Sinapoylquinic acid	Phenolic acids	Phenolic acids	-	3	23948	20557	20559	6912.5	4163.2	6464.4	1.18236	0.000535088	0.00588325	0.269582	-1.8912	down
mws1051	C15H23N6O5S	S-Adenosylmethionine	Amino acids and derivatives	Amino acids and derivatives	485-80-3	3	135430	182500	89149	35897	27538	28596	1.16422	0.0587012	0.103504	0.226077	-2.14512	down
Smhn005674	C20H24O9	Fortuneanoside C	Phenolic acids	Phenolic acids	-	3	10243	9896.4	40815	9	9	9	1.20918	0.186032	0.251814	0.000442954	-11.1406	down
Smhn005325	C20H22O11	Fortuneanoside J	Phenolic acids	Phenolic acids	1015781-38-0	3	17515	20283	16038	9	9	9	1.21817	0.0047772	0.018777	0.000501523	-10.9614	down
Smhn105325	C20H22O11	Fortuneanoside K	Phenolic acids	Phenolic acids	-	3	18776	14882	15683	9	9	9	1.21817	0.00517599	0.0197947	0.000547212	-10.8356	down
Hmbp006861	C23H24O9	1,2-O-Diferuloylglycerol*	Phenolic acids	Phenolic acids	-	3	25984	20433	36513	9996.7	11743	9792.3	1.13991	0.0657543	0.113813	0.380224	-1.39508	down
pmp000091	C23H24O9	1,3-O-Diferuloylglycerol*	Phenolic acids	Phenolic acids	83008-46-2	3	12415	10565	16134	5285.9	5126.5	4562.3	1.17438	0.03696	0.0749799	0.382848	-1.38516	down
Lmhp008763	C21H42NO7P	LysoPE 16:1(2n isomer)	Lipids	LPE	-	3	369750	321050	367150	126960	133130	128010	1.21279	0.00450263	0.0181443	0.366842	-1.44677	down
pmb0464	C16H27NO14	L-Aspartic acid-O-diglucoside	Amino acids and derivatives	Amino acids and derivatives	-	3	2114000	2215500	1638900	4892700	4794900	5488900	1.19047	0.000483535	0.00582299	2.54281	1.34642	up
Lmhp009464	C22H44NO7P	LysoPE 17:1(2n isomer)	Lipids	LPE	-	3	36258	34539	40818	7562.1	5035.2	6734.2	1.20563	0.00125377	0.00921599	0.173198	-2.52951	down
Lmhp008801	C23H42NO7P	LysoPE 18:3	Lipids	LPE	-	1	8657400	7191900	8196600	1868900	2107700	1819300	1.21223	0.003761	0.0169838	0.241035	-2.05269	down
Lmhp008589	C23H42NO7P	LysoPE 18:3(2n isomer)	Lipids	LPE	-	1	7804600	7908400	8377300	2125800	2123200	2168300	1.21771	0.000831329	0.00740836	0.266385	-1.90841	down
pmb0856	C23H46NO7P	LysoPE 18:1(2n isomer)	Lipids	LPE	-	3	718900	677790	740210	185210	164700	180190	1.21615	0.000404547	0.00557981	0.24807	-2.01118	down
pmb2260	C23H46NO7P	LysoPC 15:1	Lipids	LPC	-	3	182940	153970	203420	84782	82594	88451	1.18892	0.0208844	0.0510793	0.473464	-1.07867	down
mws0289	C23H46NO7P	LysoPE 18:1	Lipids	LPE	89576-29-4	3	58995	47084	48373	172840	222190	207690	1.2048	0.00658292	0.0226076	3.90231	1.96433	up
Lmhp009129	C23H48NO7P	LysoPC 15:0(2n isomer)	Lipids	LPC	-	1	922120	866080	953820	194400	162350	178260	1.21539	0.000368327	0.00548613	0.195115	-2.3576	down
Lmhp008833	C24H48NO7P	LysoPC 16:1(2n isomer)	Lipids	LPC	-	1	6435100	5921700	5958000	2727300	2570100	2602600	1.21488	0.00113782	0.00870275	0.431345	-1.21309	down
pmp001270	C24H48NO7P	LysoPC 16:1	Lipids	LPC	76790-27-7	1	6228900	5949600	6059200	2693400	2592400	2647300	1.2174	0.000140597	0.00331574	0.434984	-1.20097	down
pmd0132	C24H50NO7P	LysoPC 16:0(2n isomer)	Lipids	LPC	-	1	60130000	58298000	59712000	12287000	11443000	12157000	1.21791	7.91307e-06	0.000742501	0.201454	-2.31148	down
Lmsn004322	C24H24O12	1,6-Di-O-caffeoyl-β-D-glucose*	Phenolic acids	Phenolic acids	-	3	113820	96172	107060	2009000	1878400	1868400	1.21748	0.00054051	0.00588325	18.1541	4.18223	up
pme2125	C18H32O16	Raffinose	Others	Saccharides and Alcohols	512-69-6	3	44076	69658	41748	9	9	9	1.21748	0.0285027	0.0621505	0.000173654	-12.4915	down
Lmhp009590	C25H50NO7P	LysoPC 17:1	Lipids	LPC	-	1	834130	785550	986410	204150	178550	205750	1.21125	0.00704114	0.0234428	0.225798	-2.1469	down
pmb2406	C25H52NO7P	LysoPC 17:0	Lipids	LPC	50930-23-9	2	715220	656280	742440	104280	103530	99158	1.21739	0.00171517	0.0110316	0.145211	-2.78377	down
Lmhp010515	C25H52NO7P	LysoPC 17:0(2n isomer)	Lipids	LPC	-	2	941630	936360	1009700	151080	148060	152460	1.21797	0.000818329	0.00740836	0.156388	-2.6768	down
Lmhp009526	C27H46O9	2-α-Linolenoyl-glycerol-1-O-glucoside*	Lipids	Glycerol ester	-	1	13748	15241	16217	3166.4	2688.7	2550.5	1.21292	0.00205789	0.012133	0.18594	-2.42709	down
Lmhp009773	C27H46O9	1-α-Linolenoyl-glycerol-3-O-glucoside*	Lipids	Glycerol ester	-	1	16780	15786	16635	3828.9	3092.5	3460	1.21443	1.337e-05	0.00094593	0.211	-2.24469	down
mws1584	C25H24O12	1,3-O-Dicaffeoylquinic Acid (Cynarin)	Phenolic acids	Phenolic acids	30964-13-7	2	925100	768890	969380	2229200	2221100	2200800	1.20402	0.00176517	0.0112257	2.49725	1.32034	up
pmb0865	C26H48NO7P	LysoPC 18:3(2n isomer)	Lipids	LPC	-	1	19335000	16185000	18140000	6174600	6124700	6639100	1.21098	0.00507845	0.0196877	0.352933	-1.50253	down
Lmhp010190	C26H52NO7P	LysoPC 18:1(2n isomer)	Lipids	LPC	-	1	48449000	44358000	46337000	7360100	7187200	7565900	1.2178	0.000837694	0.00740836	0.158923	-2.6536	down
pmd0136	C26H54NO7P	LysoPC 18:0(2n isomer)	Lipids	LPC	-	1	1885200	2009100	1959200	456220	450300	461050	1.21795	0.000532185	0.00588325	0.233633	-2.09768	down
Lmhp010908	C27H54NO7P	LysoPC 19:1	Lipids	LPC	-	3	50409	47835	41404	14428	17226	20688	1.18405	0.0015068	0.0100335	0.374814	-1.41575	down
pmb2228	C27H56NO7P	LysoPC 19:0	Lipids	LPC	108273-88-7	3	21471	20090	18277	4020	3919.3	3570.4	1.2152	0.00277195	0.0149421	0.192348	-2.37821	down
MWS0132	C20H32N6O12S2	Oxiglutatione	Amino acids and derivatives	Amino acids and derivatives	27025-41-8	3	40933	29783	56530	9	9	9	1.21727	0.0318667	0.0673005	0.000212187	-12.2024	down
Lmxp010913	C35H66NO9P	1-(9Z-Octadecenoyl)-2-(9-oxo-nonanoyl)-sn-glycero-3-phosphocholine	Lipids	Glycerol ester	-	1	79647	88586	72040	20475	18895	22814	1.20977	0.00450311	0.0181443	0.258806	-1.95006	down
pmp001276	C33H56O14	1-Linolenoyl-rac-glycerol-diglucoside	Lipids	Free fatty acids	-	1	32327	42610	39534	77935	80696	88778	1.18605	0.000587365	0.00604452	2.16132	1.11192	up
Lmgn002250	C31H34O17	Dicaffeoylquinic acid-O-glucoside	Phenolic acids	Phenolic acids	-	2	948430	1048000	1583200	566700	532310	474980	1.12637	0.0744553	0.122341	0.439707	-1.18538	down
