# Supplementary material for: Chemotaxonomic Identification of Key Taste and Nutritional Components in ‘Shushanggan Apricot’ Fruits by Widely Targeted Metabolomics
Source: Molecules. 2022 Jun 16;27(12):3870. doi: 10.3390/molecules27123870 (PMC9227342; doi:10.3390/molecules27123870)
Supplement: Supplementary file 1 [file molecules-27-03870-s001.zip › Table S3.xlsx]

## Sheet: Sheet1
Index	Compounds	G1	G2	G3	CCI1	CCI2	CCI3	CCII1	CCII2	CCII3	M1	M2	M3
Zmgn004894	Methyl 4-hydroxybenzoate	62190	68057	53673	9	9	9	26294	32096	30607	146040	154120	161480
mws2125	Phosphoenolpyruvate	48907	63246	106010	330480	247370	304540	128250	69896	71920	762210	673890	680990
pme1654	Jasmonic acid	655190	576590	600510	79180	80825	71935	9	9	9	14788	22146	13564
mws0751	Tridecanoic Acid	8203.2	8453.6	6920.5	9	9	9	9418.9	7273.8	7206.1	9	9	9
mws0361	Palmitoleic Acid	97876	90044	89294	48707	44830	44167	115090	108120	112110	48836	46162	45603
mws0383	10-Heptadecenoic Acid	5995900	5392600	5613200	2865500	2667100	2942800	7164500	6862900	6449700	2882900	2549600	2776000
Zmpn003368	13S-Hydroxy-9Z,11E,15Z-octadecatrienoic acid	476210	467930	444990	8379.6	7001.4	8277	2086.8	1348.9	1415.8	3290.6	3520.5	3896.5
MWS80006	9-Hydroperoxy-9Z,11E-Octadecadienoic Acid	17646	13822	17203	5548	5235.6	5568	9	9	9	5602	5873.6	5518.4
Lmbn005287	7S,8S-DiHODE; (9Z,12Z)-(7S,8S)-Dihydroxyoctadeca-9,12-dienoic acid	39636	36312	45582	12176	14091	13322	9	9	9	13157	13782	14057
pme0490	Nicotinic acid (Vitamin B3)	1615500	1754500	1997100	567250	564250	595320	250280	210410	214560	1328000	1236400	1175900
Lmbp000668	Isonicotinic acid	1733300	1899100	2013300	630160	647620	658160	239150	234160	225000	1344700	1337500	1212500
ML10171848	D-Arabinono-1,4-lactone	7081800	4807700	6670900	2438100	2169100	2263900	550990	520860	540450	9	9	9
mws0289	LysoPE 18:1	41366	42312	36882	108590	150050	118700	58995	47084	48373	172840	222190	207690
pmb2260	LysoPC 15:1	25274	29222	29842	61174	77418	81944	182940	153970	203420	84782	82594	88451
Lmhp009129	LysoPC 15:0(2n isomer)	18248	15386	22629	110860	119510	140140	922120	866080	953820	194400	162350	178260
pmd0132	LysoPC 16:0(2n isomer)	1322100	1302200	1304700	7170600	9220700	8934600	60130000	58298000	59712000	12287000	11443000	12157000
pmb2406	LysoPC 17:0	17993	16582	20412	73590	94102	90652	715220	656280	742440	104280	103530	99158
Lmhp010515	LysoPC 17:0(2n isomer)	22288	23715	22067	98041	138980	138010	941630	936360	1009700	151080	148060	152460
pmd0136	LysoPC 18:0(2n isomer)	104570	102340	96458	295310	366660	354670	1885200	2009100	1959200	456220	450300	461050
pmb2228	LysoPC 19:0	8310.3	9088.2	8949.6	35580	44309	41216	21471	20090	18277	4020	3919.3	3570.4
pme1474	5'-Deoxy-5'-(methylthio)adenosine	7265700	8323300	8185400	3922600	3692700	3713200	12421000	12496000	11238000	3113600	3099900	3390600
pmc0066	2'-Deoxyinosine-5'-monophosphate	38778	50271	43429	129030	122910	175470	323930	583210	631900	3002300	3516900	3404800
Lmmn001643	2-Hydroxycinnamic acid	132080	117480	117680	9	9	9	161430	158030	174050	9	9	9
MWSmce658	Noreugenin; 5,7-Dihydroxy-2-Methylchromone	14630	13844	12614	45733	43053	41317	19325	20718	15402	2392.6	1548.6	3381
pme0422	Isoferulic Acid	142960	102780	132010	9	9	9	54619	47331	95945	26058	20517	16338
Lmsn002887	1-O-Caffeoyl xylose	42076	34590	33214	9	9	9	22091	22151	17549	9	9	9
pmb3075	3-O-p-Coumaroylshikimic acid	380570	339860	379710	44959	55068	53196	18820	20902	26686	9	9	9
Hmln002806	5-O-Caffeoylshikimic acid	1770500	1558200	1500600	438380	472710	449240	224550	245150	197490	9	9	9
mws0001	L-Asparagine	4125600	3483700	4812800	346790	346240	367240	189170	165460	154440	58596	77462	59171
Zmdp000972	S-Methyl-L-cysteine	936120	919550	1057500	220910	189580	211820	828450	841080	854890	335770	306750	307540
pme2914	3-Hydroxy-3-methylpentane-1,5-dioic acid	3872600	3790100	4072900	595750	616190	569130	1585300	1232600	2274500	378610	377900	385710
mws0250	L-Tyrosine	14451000	13858000	17458000	3145600	3023600	3753700	13383000	13044000	14600000	5645800	4667200	4839000
Zmdp000292	Arginine methyl ester	88276	95206	69490	26704	43206	27285	90985	62337	142560	21761	43847	32288
Zmjp000182	N-Monomethyl-L-arginine	123230	149370	133750	33991	44822	49102	115470	144370	126180	55956	43616	42598
MWS5164	N,N'-Dimethylarginine;SDMA	606650	296490	386970	49595	64807	54638	100890	142640	95149	50482	10577	23083
mws1051	S-Adenosylmethionine	76726	98901	85026	29028	32126	27521	135430	182500	89149	35897	27538	28596
